# Supplementary material for: Promoting Active Transport in Older Adolescents Before They Obtain Their Driving Licence: A Matched Control Intervention Study
Source: PLoS One. 2016 Dec 29;11(12):e0168594. doi: 10.1371/journal.pone.0168594 (PMC5199110; doi:10.1371/journal.pone.0168594)
Supplement: S1 Dataset Effect Evaluation — (XLSX) [file pone.0168594.s001.xlsx]

## Sheet: Dataset_effect evaluation
id	time	time_recode	time_recode_b	season	group	group_Facebook	group_member_Facebook	group_all_conditions	group_3conditions	group_3conditions_b	group_3initial_conditions	group_3initial_conditions_b	participant_extra_lesson	completed	VAR00001	PRE_gender	PRE_age	PRE_school_number	PRE_distance_home_school	PRE_education_recode	PRE_study_year	PRE_SES	PRE_health	PRE_BMI	VAR00008	min_AT_school	min_PubT_school	min_PassT_school	min_AT_other	min_pubT_other	min_passT_other	min_AT	min_PubT	min_PassT	awareness1	awareness2	awareness3	awareness4	awareness5	awareness6	awareness7	awareness8	habit	self_efficacy	perceived_benefits	perceived_barriers	intention	intention_categorical	motivation_to_comply
1	1	2	0	3	1	1	0	1	0	1	0	1	1	1		1	17	1	1.5	0	2	1	1	18.992		200	0	0	60	0	0	260	0	0	5	5	2	2	3	5	4	2	5	3.90909	2.76471	1.85714	4.33333	1	1.66667
1	2	0	1	3	1	1	0	1	0	1	0	1	1	1		1	17	1	1.5	0	2	1	1	18.992		200	0	0	180	100	90	380	100	90	5	4	4	4	3	5	5	4	5	3.36364	3.58824	2.04762	4.66667	1	1.33333
1	3	1	2	4	1	1	0	1	0	1	0	1	1	1		1	17	1	1.5	0	2	1	1	18.992		200	0	0	100	0	20	300	0	20	5	5	4	2	3	4	4	4	5	3.72727	3.47059	1.85714	5	2	1.33333
2	1	2	0	3	1	1	0	1	0	1	0	1	1	2		1	17	1	1.3	0	2		1	24.6181		150	0	0	90	0	270	240	0	270	5	4	5	4	2	4	4	4	3.75	3.72727	3.88235	1.85714	4	1	3.33333
2	2	0	1	3	1	1	0	1	0	1	0	1	1	2		1	17	1	1.3	0	2		1	24.6181		150	0	0	60	0	120	210	0	120	5	4	5	4	4	4	5	5	3.75	3.45455	3.76471	2.04762	4	1	1.33333
2	3	1	2	4	1	1	0	1	0	1	0	1	1	2		1	17	1	1.3	0	2		1	24.6181
3	1	2	0	3	1	1	0	1	0	1	0	1	1	1		0	17	1	8	0	2		1			300	0	20	0	0	0	300	0	20	5	2	5	4	1	4	3	4	4.5	2.72727	5	1.28571	5	2	2.66667
3	2	0	1	3	1	1	0	1	0	1	0	1	1	1		0	17	1	8	0	2		1			30	0	20	0	0	0	30	0	20	5	3	3	2	3	1	2	3	3.25	3	4	2.47619	2.33333	0	3
3	3	1	2	4	1	1	0	1	0	1	0	1	1	1		0	17	1	8	0	2		1			240	0	20	40	0	60	280	0	80	4	2	4	4	3	4	4	3	3.5	3.45455	4.23529	1.57143	4	1	1
4	1	2	0	3	1	1	0	1	0	1	0	1	1	1		1	17	1	0.9	0	2	2	1	16.6205		75	0	0	150	0	0	225	0	0	4	4	3	5	4	5	5	4	4	3.81818	3.82353	2	5	2	2
4	2	0	1	3	1	1	0	1	0	1	0	1	1	1		1	17	1	0.9	0	2	2	1	16.6205		150	0	0	630	600	70	780	600	70	5	4	4	4	4	4	5	5	4.75	3.81818	4.05882	2.04762	5	2	2
4	3	1	2	4	1	1	0	1	0	1	0	1	1	1		1	17	1	0.9	0	2	2	1	16.6205		100	0	0	150	0	0	250	0	0	4	4	4	4	4	5	5	5	4.25	3.81818	3.70588	1.7619	5	2	1
5	1	2	0	3	1	1	0	1	0	1	0	1	1	2		0	17	1	7.3	0	2	2	1	19.1327		250	0	0	100	0	60	350	0	60	5	5	2	5	5	4	5	3	4.75	3.81818	4.82353	1.71429	5	2	2
5	2	0	1	3	1	1	0	1	0	1	0	1	1	2		0	17	1	7.3	0	2	2	1	19.1327		300	0	0	90	0	100	390	0	100	5	5	4	5	5	5	5	5	4.5	4.18182	4.58824	1.52381	5	2	1
5	3	1	2	4	1	1	0	1	0	1	0	1	1	2		0	17	1	7.3	0	2	2	1	19.1327
7	1	2	0	3	1	1	0	1	0	1	0	1	1	2		1	17	1	6.6	0	2	2	1	22.4913		375	0	0	75	0	60	450	0	60	4	4	5	1	5	5	4	3	4.75	4.18182	4.82353	1.85714	5	2	4
7	2	0	1	3	1	1	0	1	0	1	0	1	1	2		1	17	1	6.6	0	2	2	1	22.4913		300	0	0	80	0	120	380	0	120	5	5	4	2	4	5	5	4	4.75	4.27273	4.76471	1.85714	5	2	2
7	3	1	2	4	1	1	0	1	0	1	0	1	1	2		1	17	1	6.6	0	2	2	1	22.4913
8	1	2	0	3	1	1	0	1	0	1	0	1	1	1		1	17	1	2.1	0	2	2	1	16.9753		100	0	0	25	15	10	125	15	10	5	4	5	4	2	3	4	4	3	2.81818	4.35294	2.19048	5	2	2.33333
8	2	0	1	3	1	1	0	1	0	1	0	1	1	1		1	17	1	2.1	0	2	2	1	16.9753		100	0	0	20	15	10	120	15	10	5	5	5	5	2	3	5	5	3.5	3.18182	4.64706	2.38095	4	1	1.66667
8	3	1	2	4	1	1	0	1	0	1	0	1	1	1		1	17	1	2.1	0	2	2	1	16.9753		80	0	15	25	0	0	105	0	15	5	4	5	4	3	4	5	5	3.75	3.36364	5	1.66667	5	2	1
9	1	2	0	3	1	1	0	1	0	1	0	1	1	1		1	17	1	12.1	0	2	2	1	21.3294		240	0	150	350	0	0	590	0	150	5	5	4	5	4	5	4	3	4.25	3.90909	4	1.04762	5	2	2
9	2	0	1	3	1	1	0	1	0	1	0	1	1	1		1	17	1	12.1	0	2	2	1	21.3294		180	0	180	350	0	120	530	0	300	5	4	4	4	4	4	4	4	4.25	3.72727	4.58824	1.04762	5	2	5
9	3	1	2	4	1	1	0	1	0	1	0	1	1	1		1	17	1	12.1	0	2	2	1	21.3294		70	0	240	0	80	0	70	80	240	5	4	5	5	4	4	4	5	4	4.09091	4.35294	1.2381	5	2	1
11	1	2	0	3	1	1	0	1	0	1	0	1	1	2		0	17	1	1.6	0	2	2	1	20.202		200	0	0	40	0	0	240	0	0	4	2	4	3	2	4	5	4	4.5	3.18182	3.82353	2.14286	5	2	1
11	2	0	1	3	1	1	0	1	0	1	0	1	1	2		0	17	1	1.6	0	2	2	1	20.202		200	0	0	60	120	0	260	120	0	4	4	5	4	2	4	5	5	4.75	2.81818	3.94118	2.33333	5	2	1
11	3	1	2	4	1	1	0	1	0	1	0	1	1	2		0	17	1	1.6	0	2	2	1	20.202
13	1	2	0	3	1	1	0	1	0	1	0	1		4		0	17	1	6.5	0	2	2	1			275	0	0	240	0	20	515	0	20	4	4	5	5	4	4	1	3	5	3.09091	3.70588	1.85714	5	2	1
13	2	0	1	3	1	1	0	1	0	1	0	1		4		0	17	1	6.5	0	2	2	1			400	0	0				400	0	0
13	3	1	2	4	1	1	0	1	0	1	0	1		4		0	17	1	6.5	0	2	2	1
14	1	2	0	3	1	1	0	1	0	1	0	1		3		0	17	1	4.3	0	2	2	1	19.3772		150	0	0	420	30	40	570	30	40	5	4	2	3	5	4	4	3	4.75	3.72727	3.58824	1.85714	5	2	1
14	2	0	1	3	1	1	0	1	0	1	0	1		3		0	17	1	4.3	0	2	2	1	19.3772
14	3	1	2	4	1	1	0	1	0	1	0	1		3		0	17	1	4.3	0	2	2	1	19.3772		100	0	0	210	10	120	310	10	120	4	4	3	4	5	4	1	1	5	3.72727	3.64706	1.90476	5	2	1.66667
15	1	2	0	3	1	1	0	1	0	1	0	1	1	2		1	17	1	4.9	0	2	2	1	21.6049		150	0	0	60	40	0	210	40	0	5	2	5	4	5	4	2	4	4	3.27273	4.11765	1.85714	5	2	1
15	2	0	1	3	1	1	0	1	0	1	0	1	1	2		1	17	1	4.9	0	2	2	1	21.6049		90	60	0	160	0	180	250	60	180	5	5	5	5	5	4	5	2	5	3.09091	4	1.95238	5	2	2
15	3	1	2	4	1	1	0	1	0	1	0	1	1	2		1	17	1	4.9	0	2	2	1	21.6049
16	1	2	0	3	1	1	0	1	0	1	0	1	1	1		1	17	1	6.6	0	2	2	1	21.6049		45	30	20	60	30	150	105	60	170	4	4	4	4	2	4	3	4	3.75	2.81818	3.35294	2.04762	3	0	2.33333
16	2	0	1	3	1	1	0	1	0	1	0	1	1	1		1	17	1	6.6	0	2	2	1	21.6049		60	0	30	90	60	135	150	60	165	4	4	4	4	2	2	5	5	4	3.09091	3.47059	2.95238	4	1	2
16	3	1	2	4	1	1	0	1	0	1	0	1	1	1		1	17	1	6.6	0	2	2	1	21.6049		90	30	30	240	180	180	330	210	210	5	4	4	4	2	4	5	5	3.5	2.81818	4	2.33333	4	1	2.66667
17	1	2	0	3	1	1	0	1	0	1	0	1	1	1		0	17	1	3.3	0	2	2	1	17.1468		150	0	0	30	0	135	180	0	135	5	3	2	5	5	5	5	3	4.5	3.36364	4.41176	1.47619	5	2	1.66667
17	2	0	1	3	1	1	0	1	0	1	0	1	1	1		0	17	1	3.3	0	2	2	1	17.1468		150	0	0	30	0	0	180	0	0	5	5	4	5	5	5	5	5	4.5	4.45455	4.52941	1.42857	5	2	1
17	3	1	2	4	1	1	0	1	0	1	0	1	1	1		0	17	1	3.3	0	2	2	1	17.1468		150	0	0	30	60	90	180	60	90	5	4	4	5	5	5	5	5	4.25	3.27273	4.05882	1.7619	5	2	1.66667
20	1	2	0	3	1	1	0	1	0	1	0	1		4		0	17	1	1.9	0	2	2	1	20.5151		100	0	0	45	0	10	145	0	10	5	5	4	5	4	3	4	3	4.75	3.18182	4.29412	1.90476	5	2	2.33333
20	2	0	1	3	1	1	0	1	0	1	0	1		4		0	17	1	1.9	0	2	2	1	20.5151
20	3	1	2	4	1	1	0	1	0	1	0	1		4		0	17	1	1.9	0	2	2	1	20.5151
21	1	2	0	3	1	1	0	1	0	1	0	1	1	2		1	17	1	1.5	0	2	1	1	20.0851		200	0	0	120	0	0	320	0	0	4	4	4	4	2	4	4	4	4.75	3.27273	3.41176	1.90476	5	2	2.33333
21	2	0	1	3	1	1	0	1	0	1	0	1	1	2		1	17	1	1.5	0	2	1	1	20.0851		200	0	0	150	0	0	350	0	0	4	5	4	4	2	4	5	4	4.75	3.36364	3.52941	1.95238	5	2	3.33333
21	3	1	2	4	1	1	0	1	0	1	0	1	1	2		1	17	1	1.5	0	2	1	1	20.0851
22	1	2	0	3	1	1	0	1	0	1	0	1	1	2		1	17	1	7.2	0	2		1	19.3906		300	0	0	45	0	0	345	0	0	5	1	5	5	5	5	5	5	5	4.81818	5	1	5	2	3
22	2	0	1	3	1	1	0	1	0	1	0	1	1	2		1	17	1	7.2	0	2		1	19.3906		0	0	450	0	0	0	0	0	450	5	4	5	5	4	4	4	4	5	5	5	1.09524	5	2	3
22	3	1	2	4	1	1	0	1	0	1	0	1	1	2		1	17	1	7.2	0	2		1	19.3906
23	1	2	0	3	1	1	0	1	0	1	0	1	1	1		0	17	1	7.2	0	2	2	1	21.7181		300	0	0	175	0	80	475	0	80	5	4	5	5	4	5	5	4	5	3.63636	5	2.2381	5	2	4
23	2	0	1	3	1	1	0	1	0	1	0	1	1	1		0	17	1	7.2	0	2	2	1	21.7181		300	0	0	60	0	60	360	0	60	5	4	5	4	1	5	5	5	5	4	4.88235	1.28571	5	2	1
23	3	1	2	4	1	1	0	1	0	1	0	1	1	1		0	17	1	7.2	0	2	2	1	21.7181		300	0	0	160	10	45	460	10	45	5	4	5	5	1	5	5	4	5	3.72727	4.82353	1.95238	5	2	1
24	1	2	0	3	1	1	0	1	0	1	0	1	1	2		0	17	1	1.1	0	2	1	1	18.75		250	0	0	250	0	90	500	0	90	4	4	4	2	3	2	3	1	4.25	3.81818	3.58824	2	5	2	2
24	2	0	1	3	1	1	0	1	0	1	0	1	1	2		0	17	1	1.1	0	2	1	1	18.75		300	0	0	720	30	0	1020	30	0	4	4	4	2	2	4	4	4	4.5	4	3.11765	1.38095	5	2	1.66667
24	3	1	2	4	1	1	0	1	0	1	0	1	1	2		0	17	1	1.1	0	2	1	1	18.75
25	1	2	0	3	1	1	0	1	0	1	0	1		3		0	17	1	4.8	0	2		1	22.151		300	0	0	80	0	60	380	0	60	5	4	5	5	4	5	5	3	1	3.54545	3.64706	2.04762	4	1	2.33333
25	2	0	1	3	1	1	0	1	0	1	0	1		3		0	17	1	4.8	0	2		1	22.151
25	3	1	2	4	1	1	0	1	0	1	0	1		3		0	17	1	4.8	0	2		1	22.151		300	0	0	120	0	30	420	0	30	5	2	5	5	5	5	5	4	4.75	3.90909	4	1.71429	5	2	2
26	1	2	0	3	1	1	0	1	0	1	0	1	1	1		1	17	1	6.5	0	2	1	1	27.0416		60	0	120	0	0	0	60	0	120	4	4	5	4	5	4	5	3	3.25	3.63636	3.82353	2.04762	5	2	2
26	2	0	1	3	1	1	0	1	0	1	0	1	1	1		1	17	1	6.5	0	2	1	1	27.0416		0	0	300	30	0	15	30	0	315	4	5	4	4	5	4	5	5	3	3.72727	4.17647	1.66667	4.66667	1	1.33333
26	3	1	2	4	1	1	0	1	0	1	0	1	1	1		1	17	1	6.5	0	2	1	1	27.0416		0	0	150	10	0	60	10	0	210	5	5	5	5	5	5	5	5	3.5	4.36364	4.52941	1.66667	5	2	1
27	1	2	0	3	1	1	0	1	0	1	0	1	1	1		1	17	1	8.5	0	2	2	1	18.4089		400	0	0	30	0	60	430	0	60	5	5	5	4	2	4	5	5	4.75	3.90909	4.23529	1.80952	5	2	2.33333
27	2	0	1	3	1	1	0	1	0	1	0	1	1	1		1	17	1	8.5	0	2	2	1	18.4089		450	0	0	40	0	20	490	0	20	5	5	5	5	2	5	5	5	5	4.09091	4.47059	1.57143	4.66667	1	1
27	3	1	2	4	1	1	0	1	0	1	0	1	1	1		1	17	1	8.5	0	2	2	1	18.4089		350	0	0	0	0	0	350	0	0											4	2	5	2	2
28	1	2	0	3	1	1	0	1	0	1	0	1	1	1		0	17	1	5.3	0	2	1	1	26.6728		300	90	35	10	90	120	310	180	155	4	4	5	5	2	4	5	3	3.75	2.54545	3.70588	2.85714	5	2	1
28	2	0	1	3	1	1	0	1	0	1	0	1	1	1		0	17	1	5.3	0	2	1	1	26.6728		160	180	60	10	450	120	170	630	180	5	5	4	5	4	4	5	5	2.5	3.36364	3.41176	2.33333	5	2	1
28	3	1	2	4	1	1	0	1	0	1	0	1	1	1		0	17	1	5.3	0	2	1	1	26.6728		280	90	30	40	30	90	320	120	120	4	3	5	5	3	5	5	5	3.25	2.63636	3.47059	2.85714	5	2	1
29	1	2	0	3	1	1	0	1	0	1	0	1	1	1		1	17	1	9.3	0	1	2	1			500	0	0	10	0	135	510	0	135	4	5	4	4	3	3	5	5	3.75	3.72727	3.70588	1.57143	3.66667	0	2.66667
29	2	0	1	3	1	1	0	1	0	1	0	1	1	1		1	17	1	9.3	0	1	2	1			500	0	0	40	90	0	540	90	0	4	4	4	4	3	4	5	4	4	3.45455	3.82353	1.90476	4	1	2
29	3	1	2	4	1	1	0	1	0	1	0	1	1	1		1	17	1	9.3	0	1	2	1			400	0	0	600	0	0	1000	0	0	4	4	4	4	3	4	5	4	3.75	2.72727	3.23529	3.04762	3	0	3
30	1	2	0	3	1	1	0	1	0	1	0	1	1	2		1	17	1	9.9	0	2	2	1	21.4533		360	80	0	120	90	300	480	170	300	5	5	4	4	3	4	4	4	4.75	4	4.64706	1.57143	5	2	1
30	2	0	1	3	1	1	0	1	0	1	0	1	1	2		1	17	1	9.9	0	2	2	1	21.4533		450	0	0	0	0	140	450	0	140	5	4	5	4	3	4	5	5	5	3.90909	4.76471	1.52381	5	2	1
30	3	1	2	4	1	1	0	1	0	1	0	1	1	2		1	17	1	9.9	0	2	2	1	21.4533
31	1	2	0	3	1	1	0	1	0	1	0	1		3		1	17	1	9.8	0	2	2	1	23.1837		300	0	0	120	0	20	420	0	20	5	5	5	5	5	1	5	5	4.75	4.27273	4.41176	1.33333	5	2	1
31	2	0	1	3	1	1	0	1	0	1	0	1		3		1	17	1	9.8	0	2	2	1	23.1837
31	3	1	2	4	1	1	0	1	0	1	0	1		3		1	17	1	9.8	0	2	2	1	23.1837		300	0	0	120	80	0	420	80	0	5	5	5	5	5	5	5	5	5	4.27273	4.76471	1.19048	5	2	1
32	1	2	0	3	1	1	0	1	0	1	0	1		4		1	18	1	7.2	0	2		1	23.3747		250	0	0	420	0	40	670	0	40	5	1	5	4	4	4	4	3	4.75	3.72727	3.64706	1.90476	5	2	2.33333
32	2	0	1	3	1	1	0	1	0	1	0	1		4		1	18	1	7.2	0	2		1	23.3747
32	3	1	2	4	1	1	0	1	0	1	0	1		4		1	18	1	7.2	0	2		1	23.3747
33	1	2	0	3	1	1	0	1	0	1	0	1	1	1		0	17	1	7.5	0	2		1	18.75		250	0	0	30	0	720	280	0	720	4	2	5	4	4	2	2	2	3.75	1.72727	3	3.09524	2	0	2
33	2	0	1	3	1	1	0	1	0	1	0	1	1	1		0	17	1	7.5	0	2		1	18.75		250	0	0	0	30	0	250	30	0	4	3	5	5	3	2	4	4	2.75	1.18182	3.17647	2.80952	3	0	1
33	3	1	2	4	1	1	0	1	0	1	0	1	1	1		0	17	1	7.5	0	2		1	18.75		60	0	0	0	0	90	60	0	90	4	2	5	3	3	4	4	4	3.25	2.36364	3.17647	2.90476	2.66667	0	1
34	1	2	0	3	1	1	0	1	0	1	0	1		3		1	17	1	10.9	0	2	1	1	17.9592		200	200	0	100	30	60	300	230	60	5	3	4	4	2	3	2	2	5	3.27273	3.47059	1.7619	4	1	2
34	2	0	1	3	1	1	0	1	0	1	0	1		3		1	17	1	10.9	0	2	1	1	17.9592
34	3	1	2	4	1	1	0	1	0	1	0	1		3		1	17	1	10.9	0	2	1	1	17.9592			450	0	150	40	40	150	490	40	4	3	4	4	2	3	5	5	5	3.27273	4.05882	1.80952	2.33333	0	3
35	1	2	0	3	1	1	0	1	0	1	0	1		4		1	18	1	1.1	0	2		1	21.2245		200	0	0	40	0	120	240	0	120	5	1	5	5	4	4	4	3	5	4.72727	4.41176	1.57143	5	2	1
35	2	0	1	3	1	1	0	1	0	1	0	1		4		1	18	1	1.1	0	2		1	21.2245
35	3	1	2	4	1	1	0	1	0	1	0	1		4		1	18	1	1.1	0	2		1	21.2245
36	1	2	0	3	1	1	0	1	0	1	0	1	1	1		0	17	1	7.1	0	2	2	1	17.9592		350	0	0	15	0	60	365	0	60	4	5	5	5	3	3	5	4	4.75	4.09091	4.58824	1.57143	5	2	2
36	2	0	1	3	1	1	0	1	0	1	0	1	1	1		0	17	1	7.1	0	2	2	1	17.9592		400	0	0	10	0	120	410	0	120	4	5	5	5	4	4	5	4	4.5	4.36364	4.58824	1.2381	5	2	1
36	3	1	2	4	1	1	0	1	0	1	0	1	1	1		0	17	1	7.1	0	2	2	1	17.9592		400	0	0	15	0	80	415	0	80	4	5	5	5	5	4	4	4	4.75	3.72727	4.29412	1.57143	4	1	2
37	1	2	0	3	1	1	0	1	0	1	0	1		4		0	17	1	6.9	0	2	2	1	22.5306		0	300	0	0	720	0	0	1020	0	3	1	2	3	3	5	5	4	4	3	3.76471	2.38095	3.66667	0	2
37	2	0	1	3	1	1	0	1	0	1	0	1		4		0	17	1	6.9	0	2	2	1	22.5306
37	3	1	2	4	1	1	0	1	0	1	0	1		4		0	17	1	6.9	0	2	2	1	22.5306
38	1	2	0	3	1	1	0	1	0	1	0	1		3		0	17	1	1.7	0	2	1	1			200	0	0	60	0	75	260	0	75	5	2	5	5	2	5	3	3	4.5	3.09091	3.70588	1.57143	3.33333	0	1
38	2	0	1	3	1	1	0	1	0	1	0	1		3		0	17	1	1.7	0	2	1	1
38	3	1	2	4	1	1	0	1	0	1	0	1		3		0	17	1	1.7	0	2	1	1			80	0	25	60	0	300	140	0	325	5	4	5	4	2	4	5	3	4	3.36364	3.11765	1.7619	3.66667	0	1
39	1	2	0	3	1	1	0	1	0	1	0	1		4		1	17	1	5.5	0	2	2	1	18.4462		300	0	0	420	0	0	720	0	0	5	5	4	1	5	5	5	5	4.75	3.54545	4	1.38095	5	2	1
39	2	0	1	3	1	1	0	1	0	1	0	1		4		1	17	1	5.5	0	2	2	1	18.4462
39	3	1	2	4	1	1	0	1	0	1	0	1		4		1	17	1	5.5	0	2	2	1	18.4462
40	1	2	0	3	1	1	0	1	0	1	0	1	1	1		1	18	1	8.5	0	2		1	21.2245		350	0	0	480	0	60	830	0	60	4	5	3	5	5	5	3	3	5	4.27273	4.64706	1.42857	5	2	1
40	2	0	1	3	1	1	0	1	0	1	0	1	1	1		1	18	1	8.5	0	2		1	21.2245		400	0	0	180	0	300	580	0	300	5	5	3	4	5	5	5	5	5	3.81818	4.82353	1.52381	5	2	1
40	3	1	2	4	1	1	0	1	0	1	0	1	1	1		1	18	1	8.5	0	2		1	21.2245		400	0	0	0	0	60	400	0	60	5	5	4	5	1	5	5	5	5	4.54545	5	1.47619	5	2	1
41	1	2	0	3	1	1	0	1	0	1	0	1		4		0	17	1	1.5	0	2	1	1	21.9713		20	0	0	102	0	80	122	0	80	5	4	3	3	2	5	4	3	2.5	1.45455	3.17647	1.90476	4.66667	1	3
41	2	0	1	3	1	1	0	1	0	1	0	1		4		0	17	1	1.5	0	2	1	1	21.9713
41	3	1	2	4	1	1	0	1	0	1	0	1		4		0	17	1	1.5	0	2	1	1	21.9713
42	1	2	0	3	1	1	0	1	0	1	0	1	1	2		0	18	1	6.6	0	2	2	1	24.2215		300	450	0	98	0	120	398	450	120	5	3	5	5	4	4	5	1	4.75	3.63636	4.58824	1.52381	5	2	1
42	2	0	1	3	1	1	0	1	0	1	0	1	1	2		0	18	1	6.6	0	2	2	1	24.2215		0	450	0	150	0	240	150	450	240	5	3	5	1	4	5	5	5	4.25	4	4.70588	1.28571	5	2	1
42	3	1	2	4	1	1	0	1	0	1	0	1	1	2		0	18	1	6.6	0	2	2	1	24.2215
43	1	2	0	3	1	1	0	1	0	1	0	1		4		0	17	1	6.8	0	2		1			240	10	0	60	0	0	300	10	0	5	1	5	5	4	5	5	3	4.25	2.36364	5	2.19048	5	2	3
43	2	0	1	3	1	1	0	1	0	1	0	1		4		0	17	1	6.8	0	2		1
43	3	1	2	4	1	1	0	1	0	1	0	1		4		0	17	1	6.8	0	2		1
44	1	2	0	3	1	1	0	1	0	1	0	1	1	1		0	17	1	7.5	0	2		1	19.0677		250	0	0	40	0	20	290	0	20	5	4	5	4	4	4	4	3	3.5	3.45455	3.94118	2.57143	4	1	2.33333
44	2	0	1	3	1	1	0	1	0	1	0	1	1	1		0	17	1	7.5	0	2		1	19.0677		250	0	0	19	0	450	269	0	450	5	5	4	5	4	4	4	4	3.5	3.54545	3.94118	2.52381	4.66667	1	2
44	3	1	2	4	1	1	0	1	0	1	0	1	1	1		0	17	1	7.5	0	2		1	19.0677		300	0	0	8	0	6	308	0	6	4	4	3	2	4	4	4	3	3.5	3.54545	3.76471	2.42857	4	1	2
46	1	2	0	3	1	1	0	1	0	1	0	1		3		0	17	1	4.6	0	2	2	1	19.4674		0	5	300	30	80	80	30	85	380	5	4	4	2	4	2	3	3	1.75	2.27273	4.17647	2.38095	3.33333	0	2
46	2	0	1	3	1	1	0	1	0	1	0	1		3		0	17	1	4.6	0	2	2	1	19.4674
46	3	1	2	4	1	1	0	1	0	1	0	1		3		0	17	1	4.6	0	2	2	1	19.4674		0	150	0	30	15	60	30	165	60	5	5	5	1	4	5	5	4	2	2	3.47059	2.5	2.33333	0	1
47	1	2	0	3	1	1	0	1	0	1	0	1		4		1	17	1	9.7	0	2	2	1	19.3792		175	0	0	120	30	160	295	30	160	4	3	3	3	4	4	3	3	4.25	3.45455	3.35294	1.95238	4	1	2.33333
47	2	0	1	3	1	1	0	1	0	1	0	1		4		1	17	1	9.7	0	2	2	1	19.3792
47	3	1	2	4	1	1	0	1	0	1	0	1		4		1	17	1	9.7	0	2	2	1	19.3792
48	1	2	0	3	1	1	0	1	0	1	0	1		3		1	17	1	11.2	0	2	2	1			0	300	0		0	800	0	300	800	4	4	5	5	2	4	5	1	3.75	3	3.11765	2.66667	3.33333	0	1
48	2	0	1	3	1	1	0	1	0	1	0	1		3		1	17	1	11.2	0	2	2	1
48	3	1	2	4	1	1	0	1	0	1	0	1		3		1	17	1	11.2	0	2	2	1			0	225	0	60	120	120	60	345	120	4	4	4	4	5	4	3	3	4	2.81818	3.11765	1.71429	4	1	2
50	1	2	0	3	1	1	0	1	0	1	0	1		2		0	17	1		0	2		1	17.301		350	0	0	420	0	40	770	0	40	4	5	4	3	4	5	5	4	4	3.63636	3.29412	1.52381	4	1	1
50	2	0	1	3	1	1	0	1	0	1	0	1		2		0	17	1		0	2		1	17.301		350	0	0	60	180	120	410	180	120
50	3	1	2	4	1	1	0	1	0	1	0	1		2		0	17	1		0	2		1	17.301
51	1	2	0	3	1	1	0	1	0	1	0	1	1	1		1	17	1	1.8	0	1	1	1	21.2963		100	0	0	120	10	20	220	10	20	5	2	5	4	3	4	5	1	4.75	2.09091	2.94118	1.90476	4	1	2
51	2	0	1	3	1	1	0	1	0	1	0	1	1	1		1	17	1	1.8	0	1	1	1	21.2963		300	0	0	160	0	20	460	0	20	5	5	4	4	2	5	5	5	4.75	2.72727	4.29412	1.61905	5	2	2
51	3	1	2	4	1	1	0	1	0	1	0	1	1	1		1	17	1	1.8	0	1	1	1	21.2963		450	0	0	60	30	30	510	30	30	2	2	2	1	4	2	2	2	4	2.27273	2.94118	2	4	1	2
52	1	2	0	3	1	1	0	1	0	1	0	1	1	2		1	17	2	11.1	1	2		1	26.2346		0	360	30	30	90	48	30	450	78	3	1	3	2	1	4	4	3	2.5	3.09091	3.05882	3	3.66667	0	1
52	2	0	1	3	1	1	0	1	0	1	0	1	1	2		1	17	2	11.1	1	2		1	26.2346		0	600	30	0	600	210	0	1200	240	3	2	3	3	1	4	4	4	1.75	3	2.88235	2.09524	3	0	1
52	3	1	2	4	1	1	0	1	0	1	0	1	1	2		1	17	2	11.1	1	2		1	26.2346
53	1	2	0	3	1	1	0	1	0	1	0	1		3		0	18	2	5.2	1	2		1	20.5714		200	0	40	5	0	0	205	0	40	5	3	2	5	4	5	5	5	4.75	4.90909	4.29412	1.61905	3.33333	0	1.66667
53	2	0	1	3	1	1	0	1	0	1	0	1		3		0	18	2	5.2	1	2		1	20.5714
53	3	1	2	4	1	1	0	1	0	1	0	1		3		0	18	2	5.2	1	2		1	20.5714		200	0	0	280	0	80	480	0	80	5	1	5	4	4	5	5	5	4	1	3.58824	2.71429	1	0	1
54	1	2	0	3	1	1	0	1	0	1	0	1		4		0	19	2	25	1	2	2	1	19.0311		300	300	0	150	60	120	450	360	120	4	1	4	3	1	1	4	3	4	3	2.23529	3	2.66667	0	2.33333
54	2	0	1	3	1	1	0	1	0	1	0	1		4		0	19	2	25	1	2	2	1	19.0311
54	3	1	2	4	1	1	0	1	0	1	0	1		4		0	19	2	25	1	2	2	1	19.0311
56	1	2	0	3	1	1	0	1	0	1	0	1		4		0	18	2		1	2	2	1	22.3081		30	120	30	15	0	45	45	120	75	4	1	4	3	1	5	4	4	2.75	2.81818	4.58824	2.42857	5	2	2.66667
56	2	0	1	3	1	1	0	1	0	1	0	1		4		0	18	2		1	2	2	1	22.3081
56	3	1	2	4	1	1	0	1	0	1	0	1		4		0	18	2		1	2	2	1	22.3081
57	1	2	0	3	1	1	0	1	0	1	0	1		4		0	18	2	6.1	1	2	1	1	24.6548		0	0	30	0	0	0	0	0	30	1	4	3	2	1	4	3	2	2.5	3.27273	3.11765	3	4	1	1.66667
57	2	0	1	3	1	1	0	1	0	1	0	1		4		0	18	2	6.1	1	2	1	1	24.6548
57	3	1	2	4	1	1	0	1	0	1	0	1		4		0	18	2	6.1	1	2	1	1	24.6548
58	1	2	0	3	1	1	0	1	0	1	0	1	1	2		0	17	2	9.2	1	2		1	20.0474		450	0	0	100	0	0	550	0	0	5	1	5	4	2	4	5	4	5	4.63636	4.82353	1.33333	5	2	2
58	2	0	1	3	1	1	0	1	0	1	0	1	1	2		0	17	2	9.2	1	2		1	20.0474		450	0	0	100	0	0	550	0	0	5	2	5	1	3	3	4	3	5	4.63636	4.94118	1.28571	5	2	1
58	3	1	2	4	1	1	0	1	0	1	0	1	1	2		0	17	2	9.2	1	2		1	20.0474
59	1	2	0	3	1	1	0	1	0	1	0	1		4		0	19	2	1	1	2	2	1	17.6309		50	550	0	30	330	0	80	880	0	5	1	5	4	3	3	3	3	3	2.72727	3.17647	2.33333	4	1	3
59	2	0	1	3	1	1	0	1	0	1	0	1		4		0	19	2	1	1	2	2	1	17.6309
59	3	1	2	4	1	1	0	1	0	1	0	1		4		0	19	2	1	1	2	2	1	17.6309
60	1	2	0	3	1	1	0	1	0	1	0	1		3		0	17	2		1	2	2	1	18.3655		150	300	0	105	360	120	255	660	120	5	4	4	1	3	4	5	4	3.5	2.81818	3	3	3	0	3
60	2	0	1	3	1	1	0	1	0	1	0	1		3		0	17	2		1	2	2	1	18.3655
60	3	1	2	4	1	1	0	1	0	1	0	1		3		0	17	2		1	2	2	1	18.3655		40	150	0	70	210	30	110	360	30	1	5	1	5	3	2	2	2	3	3	3	3	3	0	3
62	1	2	0	3	1	1	0	1	0	1	0	1		3		0	18	2	10.4	1	2		1			450	0	0	60	0	80	510	0	80	5	2	4	2	3	5	5	5	3.5	3.27273	4.41176	2.04762	5	2	2.33333
62	2	0	1	3	1	1	0	1	0	1	0	1		3		0	18	2	10.4	1	2		1
62	3	1	2	4	1	1	0	1	0	1	0	1		3		0	18	2	10.4	1	2		1			450	0	0	0	0	20	450	0	20	5	4	5	1	2	5	5	4	4.25	3.72727	4.52941	2.38095	5	2	2
63	1	2	0	3	1	1	0	1	0	1	0	1		4		0	17	2	9.4	1	2	1	1	14.3673		50	180	0	10	0	0	60	180	0	5	2	4	3	3	5	4	4	2.75	2.63636	3.29412	2.71429	4	1	1
63	2	0	1	3	1	1	0	1	0	1	0	1		4		0	17	2	9.4	1	2	1	1	14.3673
63	3	1	2	4	1	1	0	1	0	1	0	1		4		0	17	2	9.4	1	2	1	1	14.3673
64	1	2	0	3	1	1	0	1	0	1	0	1	1	1		0	17	2	19.1	1	2		1	23.8087		80	400	25	210	500	80	290	900	105	5	2	4	3	4	5	3	4	4.75	3.81818	4	1.57143	4.66667	1	2.33333
64	2	0	1	3	1	1	0	1	0	1	0	1	1	1		0	17	2	19.1	1	2		1	23.8087		150	10	0	180	240	180	330	250	180	4	2	4	1	4	5	4	3	4.75	3	3.82353	1.71429	3.66667	0	1.33333
64	3	1	2	4	1	1	0	1	0	1	0	1	1	1		0	17	2	19.1	1	2		1	23.8087		500	1500	0		0	500	500	1500	500	4	2	5	3	4	5	4	3	4.75	3.63636	4.11765	1.57143	2	0	2
65	1	2	0	3	1	1	0	1	0	1	0	1	1	2		0	17	2	5	1	2	1	1	16.5289		0	240	0	90	0	500	90	240	500	5	2	4	2	3	4	5	3	3.25	3.09091	3.41176	3.19048	3	0	3.66667
65	2	0	1	3	1	1	0	1	0	1	0	1	1	2		0	17	2	5	1	2	1	1	16.5289		0	240	0	60	240	60	60	480	60	3	3	3	3	3	3	3	3	3.5	2.90909	3.11765	2.90476	3	0	3
65	3	1	2	4	1	1	0	1	0	1	0	1	1	2		0	17	2	5	1	2	1	1	16.5289
66	1	2	0	3	1	1	0	1	0	1	0	1		4		0	18	2	5.3	1	2	1	1	22.3081		0	275	20	60	120	180	60	395	200	5	1	5	5	5	5	3	3	2.5	2.45455	3.70588	3	1.66667	0	3
66	2	0	1	3	1	1	0	1	0	1	0	1		4		0	18	2	5.3	1	2	1	1	22.3081
66	3	1	2	4	1	1	0	1	0	1	0	1		4		0	18	2	5.3	1	2	1	1	22.3081
67	1	2	0	3	1	1	0	1	0	1	0	1		4		0	17	2	10.2	1	2	2	1	19.1327		0	600	0	60	0	10	60	600	10	5	3	4	4	5	5	5	3	2.5	3.09091	3.17647	2.33333	3	0	2
67	2	0	1	3	1	1	0	1	0	1	0	1		4		0	17	2	10.2	1	2	2	1	19.1327
67	3	1	2	4	1	1	0	1	0	1	0	1		4		0	17	2	10.2	1	2	2	1	19.1327
68	1	2	0	3	1	1	0	1	0	1	0	1		3		0	18	2	11.2	1	2	1	1	29.0318		0	0	300	0	0	420	0	0	720	5	1	5	5	2	5	5	5	1	1	3.70588	3.57143	1	0	1
68	2	0	1	3	1	1	0	1	0	1	0	1		3		0	18	2	11.2	1	2	1	1	29.0318
68	3	1	2	4	1	1	0	1	0	1	0	1		3		0	18	2	11.2	1	2	1	1	29.0318		0	0	150	0	0	1750	0	0	1900	5	3	5	1	2	4	5	5	1	1	2.82353	3.66667	1	0	1
69	1	2	0	3	1	1	0	1	0	1	0	1	1	1		0	18	2	11.1	1	2	1	1	24.1588		0	200	0	0	0	420	0	200	420	5	3	5	4	3	4	4	4	2	2.18182	3.70588	2.80952	4	1	1.33333
69	2	0	1	3	1	1	0	1	0	1	0	1	1	1		0	18	2	11.1	1	2	1	1	24.1588		0	160	0	0	240	180	0	400	180	4	4	5	4	3	3	5	5	1.75	2.45455	3.11765	2.71429	3	0	2
69	3	1	2	4	1	1	0	1	0	1	0	1	1	1		0	18	2	11.1	1	2	1	1	24.1588		0	240	30	0	0	420	0	240	450	5	3	5	5	2	3	4	4	1	1.72727	3.11765	3.7619	3	0	2
70	1	2	0	3	1	1	0	1	0	1	0	1		4		0	19	2	11.4	1	2	2	1	20.7612		0	240	0	0	0	180	0	240	180	5	5	5	1	2	4	4	4	2.5	3	3.52941	2.90476	2.33333	0	3
70	2	0	1	3	1	1	0	1	0	1	0	1		4		0	19	2	11.4	1	2	2	1	20.7612
70	3	1	2	4	1	1	0	1	0	1	0	1		4		0	19	2	11.4	1	2	2	1	20.7612
71	1	2	0	3	1	1	0	1	0	1	0	1		4		0	18	2	7.4	1	2	1	1	21.4844		0	5	100	0	7	10	0	12	110	5	1	5	5	1	5	5	5	2	1	4.64706	3	3	0	5
71	2	0	1	3	1	1	0	1	0	1	0	1		4		0	18	2	7.4	1	2	1	1	21.4844
71	3	1	2	4	1	1	0	1	0	1	0	1		4		0	18	2	7.4	1	2	1	1	21.4844
72	1	2	0	3	1	1	0	1	0	1	0	1		4		0	17	2	6.5	1	2		1	20.2395		250	0	0	300	0	30	550	0	30	3	1	4	3	2	4	3	3	3.75	3	2.88235	3.57143	3	0	4
72	2	0	1	3	1	1	0	1	0	1	0	1		4		0	17	2	6.5	1	2		1	20.2395
72	3	1	2	4	1	1	0	1	0	1	0	1		4		0	17	2	6.5	1	2		1	20.2395
73	1	2	0	3	1	1	0	1	0	1	0	1		3		0	17	2	8.8	1	2	2	1	18.9745		0	340	0	40	140	0	40	480	0	5	3	4	5	4	5	5	2	2.25	2.54545	3.23529	3.14286	5	2	3
73	2	0	1	3	1	1	0	1	0	1	0	1		3		0	17	2	8.8	1	2	2	1	18.9745
73	3	1	2	4	1	1	0	1	0	1	0	1		3		0	17	2	8.8	1	2	2	1	18.9745		0	325	0	60	0	15	60	325	15	5	3	2	2	3	4	5	4	3.75	3.45455	3.52941	3.19048	3	0	2
74	1	2	0	3	1	1	0	1	0	1	0	1		3		0	17	2	10.6	1	2	1	1	20.5499		0	180	120	90	0	245	90	180	365	5	2	5	5	3	4	4	2	3.75	3	3.94118	2.47619	5	2	2
74	2	0	1	3	1	1	0	1	0	1	0	1		3		0	17	2	10.6	1	2	1	1	20.5499
74	3	1	2	4	1	1	0	1	0	1	0	1		3		0	17	2	10.6	1	2	1	1	20.5499		0	280	40	150	0	0	150	280	40	5	1	5	5	1	4	4	3	3.5	2.45455	2.88235	2.28571	4	1	2
75	1	2	0	3	1	1	0	1	0	1	0	1		4		0	18	2	1.7	1	2		1	25.4327		600	0	0	0	0	0	600	0	0	5	2	5	5	1	3	5	5	4	4.09091	4.52941	1	5	2	5
75	2	0	1	3	1	1	0	1	0	1	0	1		4		0	18	2	1.7	1	2		1	25.4327
75	3	1	2	4	1	1	0	1	0	1	0	1		4		0	18	2	1.7	1	2		1	25.4327
76	1	2	0	3	1	1	0	1	0	1	0	1		4		0	18	2	7.3	1	2	1	1	20.9321		50	250	0	40	50	60	90	300	60	5	1	5	4	4	4	5	2	4.25	3.72727	3.41176	2.14286	3	0	1.66667
76	2	0	1	3	1	1	0	1	0	1	0	1		4		0	18	2	7.3	1	2	1	1	20.9321
76	3	1	2	4	1	1	0	1	0	1	0	1		4		0	18	2	7.3	1	2	1	1	20.9321
77	1	2	0	3	1	1	0	1	0	1	0	1		4		0	17	2	4.7	1	2	1	1	23.8751		0	300	0	20	120		20	420	0	5	2	4	2	1	4	5	2	2.5	2.90909	3.82353	2.47619	4.33333	1	2.33333
77	2	0	1	3	1	1	0	1	0	1	0	1		4		0	17	2	4.7	1	2	1	1	23.8751
77	3	1	2	4	1	1	0	1	0	1	0	1		4		0	17	2	4.7	1	2	1	1	23.8751
78	1	2	0	3	1	1	0	1	0	1	0	1		4		0	18	2	10.5	1	2	2	1	17.5278		0	400	0	0	0	450	0	400	450	5	2	5	5	2	4	4	2	1	1.27273	4.17647	3	2	0	2
78	2	0	1	3	1	1	0	1	0	1	0	1		4		0	18	2	10.5	1	2	2	1	17.5278
78	3	1	2	4	1	1	0	1	0	1	0	1		4		0	18	2	10.5	1	2	2	1	17.5278
79	1	2	0	3	1	1	0	1	0	1	0	1		4		1	17	1	4.1	0	2		1	20.898		200	0	225	15	0	0	215	0	225	5	5	2	4	2	4	3	3	5	2.36364	3.05882	2.80952	4.33333	1	1.66667
79	2	0	1	3	1	1	0	1	0	1	0	1		4		1	17	1	4.1	0	2		1	20.898
79	3	1	2	4	1	1	0	1	0	1	0	1		4		1	17	1	4.1	0	2		1	20.898
80	1	2	0	3	1	1	0	1	0	1	0	1		4		0	17	1	6.6	0	2	2	1	22.2656		300	0	0	45	0	60	345	0	60	5	1	4	2	4	3	4	4	5	4.54545	3.88235	1.38095	5	2	1
80	2	0	1	3	1	1	0	1	0	1	0	1		4		0	17	1	6.6	0	2	2	1	22.2656
80	3	1	2	4	1	1	0	1	0	1	0	1		4		0	17	1	6.6	0	2	2	1	22.2656
81	1	2	0	3	1	1	0	1	0	1	0	1		3		1	17	1	10.5	0	2	2	1	19.8685		0	0	250	0	0	140	0	0	390	5	1	5	5	1	1	5	5	1	2.09091
81	2	0	1	3	1	1	0	1	0	1	0	1		3		1	17	1	10.5	0	2	2	1	19.8685
81	3	1	2	4	1	1	0	1	0	1	0	1		3		1	17	1	10.5	0	2	2	1	19.8685		0	0	300				0	0	300	3	3	4	3	4	4	4	3	3.75	2.90909	2.88235	2.90476	2	0	2
82	1	2	0	3	1	1	0	1	0	1	0	1		4		1	18	3	5.4	0	2		1	19.0311		0	275	0	0	105	0	0	380	0	5	1	4	1	4	5	5	2	3	2.45455	4.41176	2.90476	5	2	3
82	2	0	1	3	1	1	0	1	0	1	0	1		4		1	18	3	5.4	0	2		1	19.0311
82	3	1	2	4	1	1	0	1	0	1	0	1		4		1	18	3	5.4	0	2		1	19.0311
87	1	2	0	3	1	1	0	1	0	1	0	1	1	1		1	17	3	5	0	3		1	26.3656		100	350	0	60	120	0	160	470	0	1	5	5	5	5	5	5	5	5	2.54545	3.88235	2.38095	4.66667	1	1
87	2	0	1	3	1	1	0	1	0	1	0	1	1	1		1	17	3	5	0	3		1	26.3656		0	1125	0	300	800	0	300	1925	0	5	5	5	5	2	4	5	5	2.5	1.18182	3.94118	2.95238	5	2	1
87	3	1	2	4	1	1	0	1	0	1	0	1	1	1		1	17	3	5	0	3		1	26.3656		0	350	0	100	300	0	100	650	0	1	2	1	1	1	1	1	1	2	2.54545	3.82353	2.61905	4	1	2
90	1	2	0	3	1	1	0	1	0	1	0	1		4		0	19	3	3.3	0	3	1	1	20		0	125	0	2	240	0	2	365	0
90	2	0	1	3	1	1	0	1	0	1	0	1		4		0	19	3	3.3	0	3	1	1	20
90	3	1	2	4	1	1	0	1	0	1	0	1		4		0	19	3	3.3	0	3	1	1	20
91	1	2	0	3	1	1	0	1	0	1	0	1		4		1	17	3	4.3	0	3	2	1	20.9024		150	300	0	500	50	0	650	350	0	5	4	5	5	5	5	5	5	5	3.18182	4.94118	1	5	2	1
91	2	0	1	3	1	1	0	1	0	1	0	1		4		1	17	3	4.3	0	3	2	1	20.9024
91	3	1	2	4	1	1	0	1	0	1	0	1		4		1	17	3	4.3	0	3	2	1	20.9024
92	1	2	0	3	1	1	0	1	0	1	0	1	1	1		0	19	3	4	0	3	2	1	21.0077		0	350	0	40	420	0	40	770	0	5	2	4	4	4	4	5	4	3.25	3.63636	4.05882	2.09524	5	2	3.33333
92	2	0	1	3	1	1	0	1	0	1	0	1	1	1		0	19	3	4	0	3	2	1	21.0077		100	120	0	420	210	0	520	330	0	5	2	5	5	5	5	5	3	4.5	4.18182	4.23529	2.33333	5	2	2
92	3	1	2	4	1	1	0	1	0	1	0	1	1	1		0	19	3	4	0	3	2	1	21.0077		150	50	0	120	140	0	270	190	0	5	2	4	3	5	5	5	4	4.75	4.63636	4.23529	1.95238	5	2	3
93	1	2	0	3	1	1	0	1	0	1	0	1		4		0	17	3	3.8	0	3		1	27.0993		50	240	0	90	360	90	140	600	90	5	2	5	5	5	5	5	5	5	2.45455	4.76471	3.09524	5	2	4.66667
93	2	0	1	3	1	1	0	1	0	1	0	1		4		0	17	3	3.8	0	3		1	27.0993
93	3	1	2	4	1	1	0	1	0	1	0	1		4		0	17	3	3.8	0	3		1	27.0993
94	1	2	0	3	1	1	0	1	0	1	0	1	1	1		1	18	3	0.3	0	3	1	1	17.1655		100	0	0	7	20	20	107	20	20	5	2	2	1	2	4	5	4	4	4.18182	2.94118	1.7619	4	1	1
94	2	0	1	3	1	1	0	1	0	1	0	1	1	1		1	18	3	0.3	0	3	1	1	17.1655		50	0	0	0	10	0	50	10	0	5	4	3	2	3	4	5	5	3.75	3.72727	2.88235	1.61905	4	1	1
94	3	1	2	4	1	1	0	1	0	1	0	1	1	1		1	18	3	0.3	0	3	1	1	17.1655		75	0	0	0	150	0	75	150	0	5	4	4	3	4	5	5	4	4.75	3.72727	3.11765	2.2381	4	1	1
96	1	2	0	3	1	1	0	1	0	1	0	1		4		1	18	3	4.2	0	3	2	1	23.3747		600	0	200	360	0	40	960	0	240	5	1	5	1	1	5	4	5	3.75	3	4.88235	2.85714	3	0	2.33333
96	2	0	1	3	1	1	0	1	0	1	0	1		4		1	18	3	4.2	0	3	2	1	23.3747
96	3	1	2	4	1	1	0	1	0	1	0	1		4		1	18	3	4.2	0	3	2	1	23.3747
105	1	2	0	3	1	1	0	1	0	1	0	1		4		1	19	4	18.9	1	3	2	1	20.7612		100	900	0	20	675	0	120	1575	0	4	1	4	3	2	4	3	3	4.25	2.81818	2.76471	2.42857	3	0	3.33333
105	2	0	1	3	1	1	0	1	0	1	0	1		4		1	19	4	18.9	1	3	2	1	20.7612
105	3	1	2	4	1	1	0	1	0	1	0	1		4		1	19	4	18.9	1	3	2	1	20.7612
111	1	2	0	3	1	1	0	1	0	1	0	1		4		1	17	4	9.7	1	3	2	1	22.4913		0	0	75	0	0	700	0	0	775	1	5	2	3	4	3	3	3	3.5	2.72727	2.70588	2.71429	2.66667	0	2.66667
111	2	0	1	3	1	1	0	1	0	1	0	1		4		1	17	4	9.7	1	3	2	1	22.4913
111	3	1	2	4	1	1	0	1	0	1	0	1		4		1	17	4	9.7	1	3	2	1	22.4913
120	1	2	0	3	1	1	0	1	0	1	0	1	1	2		1	18	4	7.4	1	3	1	1	21.551		150	0	20	120	180	200	270	180	220	5	1	5	5	2	5	2	3	4.5	4.18182	4.88235	1.47619	4	1	4
120	2	0	1	3	1	1	0	1	0	1	0	1	1	2		1	18	4	7.4	1	3	1	1	21.551		270	120	0	300	180	30	570	300	30	5	2	5	5	3	5	5	5	4.5	4.27273	4.76471	1.66667	4	1	2
120	3	1	2	4	1	1	0	1	0	1	0	1	1	2		1	18	4	7.4	1	3	1	1	21.551
127	1	2	0	3	1	1	0	1	0	1	0	1		4		0	18	4	8.5	1	3	2	1	23.3091		0	300	0	60	1260	180	60	1560	180	5	5	4	1	1	5	5	5	2.75	1	3.64706	4	3.33333	0	2
127	2	0	1	3	1	1	0	1	0	1	0	1		4		0	18	4	8.5	1	3	2	1	23.3091
127	3	1	2	4	1	1	0	1	0	1	0	1		4		0	18	4	8.5	1	3	2	1	23.3091
128	1	2	0	3	1	1	0	1	0	1	0	1	1	2		0	17	4	12.5	1	3		2	18.026		0	200	20	50	0	250	50	200	270	5	1	4	2	2	3	4	3	1	1.45455	2.58824	2.57143	2	0	2
128	2	0	1	3	1	1	0	1	0	1	0	1	1	2		0	17	4	12.5	1	3		2	18.026		0	200	20	50	80	80	50	280	100	5	1	5	4	1	3	3	3	1	1	2.94118	2.09524	1	0	2
128	3	1	2	4	1	1	0	1	0	1	0	1	1	2		0	17	4	12.5	1	3		2	18.026
130	1	2	0	3	1	1	0	1	0	1	0	1	1	2		0	17	4	0.45	1	3		1	16.901		50	0	0	10	60	0	60	60	0	5	1	5	1	3	5	4	4	2.25	2.18182	2.70588	3.19048	1.66667	0	2
130	2	0	1	3	1	1	0	1	0	1	0	1	1	2		0	17	4	0.45	1	3		1	16.901		0	0	60	0	0	0	0	0	60
130	3	1	2	4	1	1	0	1	0	1	0	1	1	2		0	17	4	0.45	1	3		1	16.901
131	1	2	0	3	1	1	0	1	0	1	0	1		4		0	17	4	12.2	1	3		2	18.2961		0	300	0	90	420	0	90	720	0	5	2	5	5	4	3	5	3	3	1.90909	4	3.61905	4	1	2
131	2	0	1	3	1	1	0	1	0	1	0	1		4		0	17	4	12.2	1	3		2	18.2961
131	3	1	2	4	1	1	0	1	0	1	0	1		4		0	17	4	12.2	1	3		2	18.2961
132	1	2	0	3	1	1	0	1	0	1	0	1		4		0	17	4	7	1	3	2	2	21.83		0	250	0	0	250	0	0	500	0	5	2	4	2	4	5	3	3	1	4	4	3.38095	3	0	3
132	2	0	1	3	1	1	0	1	0	1	0	1		4		0	17	4	7	1	3	2	2	21.83
132	3	1	2	4	1	1	0	1	0	1	0	1		4		0	17	4	7	1	3	2	2	21.83
136	1	2	0	3	1	1	0	1	0	1	0	1		2		1	17	4	7.2	1	3		1	21.6049		175	0	0	70	0	0	245	0	0
136	2	0	1	3	1	1	0	1	0	1	0	1		2		1	17	4	7.2	1	3		1	21.6049		200	0	0	105	0	0	305	0	0
136	3	1	2	4	1	1	0	1	0	1	0	1		2		1	17	4	7.2	1	3		1	21.6049
138	1	2	0	3	1	1	0	1	0	1	0	1		4		1	17	4	6.5	1	3		1	21.2963		0	25	0	0	10	0	0	35	0	3	3	3	3	3	3	3	3	3	2.81818	3.05882	3.09524	4	1	3.33333
138	2	0	1	3	1	1	0	1	0	1	0	1		4		1	17	4	6.5	1	3		1	21.2963
138	3	1	2	4	1	1	0	1	0	1	0	1		4		1	17	4	6.5	1	3		1	21.2963
140	1	2	0	3	1	1	0	1	0	1	0	1		3		0	17	4	18.1	1	3	2	1	27.5482		0	0	200	60	0	120	60	0	320	3	1	5	5	1	5	5	5	4	1.36364	3.58824	2.7619	5	2	5
140	2	0	1	3	1	1	0	1	0	1	0	1		3		0	17	4	18.1	1	3	2	1	27.5482
140	3	1	2	4	1	1	0	1	0	1	0	1		3		0	17	4	18.1	1	3	2	1	27.5482		0	0	100	0	0	60	0	0	160
141	1	2	0	3	1	1	0	1	0	1	0	1		4		0	19	4	8.9	1	3		2	17.9687		0	300	0	60	150	0	60	450	0	1	2	3	2	1	4	2	3	2.75	3.36364	3.64706	2.7619	3	0	4
141	2	0	1	3	1	1	0	1	0	1	0	1		4		0	19	4	8.9	1	3		2	17.9687
141	3	1	2	4	1	1	0	1	0	1	0	1		4		0	19	4	8.9	1	3		2	17.9687
142	1	2	0	3	1	1	0	1	0	1	0	1		4		0	17	4	25.3	1	3	2	1	22.6562		0	900	0	40	120	60	40	1020	60	5	3	5	1	1	5	3	3	4	3.54545	4	2.28571	3	0	2
142	2	0	1	3	1	1	0	1	0	1	0	1		4		0	17	4	25.3	1	3	2	1	22.6562
142	3	1	2	4	1	1	0	1	0	1	0	1		4		0	17	4	25.3	1	3	2	1	22.6562
143	1	2	0	3	1	1	0	1	0	1	0	1		4		1	18	4	10	1	3	2	1	19.199		0	350	0	0	0	140	0	350	140	5	2	3	3	3	3	3	3	3	3	2.94118	3	3	0	3
143	2	0	1	3	1	1	0	1	0	1	0	1		4		1	18	4	10	1	3	2	1	19.199
143	3	1	2	4	1	1	0	1	0	1	0	1		4		1	18	4	10	1	3	2	1	19.199
144	1	2	0	4	1	2	0	2	0	1	1	2	1	2		0	17	5	6.5	0	2	2	1	22.4082		0	100	0	60	180	30	60	280	30	5	1	5	5	4	5	5	1	3	1.81818	4.11765	1.95238	5	2	2
144	2	0	1	4	1	2	0	2	0	1	1	2	1	2		0	17	5	6.5	0	2	2	1	22.4082		40	100	0	0	105	60	40	205	60	3	1	4	5	1	5	5	4	1	3.27273	3.94118	2.61905	2	0	4
144	3	1	2	1	1	2	0	2	0	1	1	2	1	2		0	17	5	6.5	0	2	2	1	22.4082
146	1	2	0	4	1	2	0	2	0	1	1	2	1	2		0	17	5	5.9	0	3		1	21.3039		0	30	125	20	100	120	20	130	245	3	2	5	5	2	3	3	3	2	2.54545	3.94118	2.04762	3	0	2
146	2	0	1	4	1	2	0	2	0	1	1	2	1	2		0	17	5	5.9	0	3		1	21.3039		0	300	60	30	60	60	30	360	120	3	3	4	4	2	4	5	4	1.25	1.45455	3.94118	3.85714	3	0	2
146	3	1	2	1	1	2	0	2	0	1	1	2	1	2		0	17	5	5.9	0	3		1	21.3039
147	1	2	0	4	1	2	0	2	0	1	1	2	1	2		1	17	5	1.7	0	2		1			5	0	0	30	0	0	35	0	0	3	1	5	3	1	5	4	5	4.25	4.63636	4.64706	3.28571	5	2	3.66667
147	2	0	1	4	1	2	0	2	0	1	1	2	1	2		1	17	5	1.7	0	2		1				0	0		0	9		0	9	5	1	4	2	1	5	5	5	4	4.36364	4.47059	3.57143	3.33333	0	3.33333
147	3	1	2	1	1	2	0	2	0	1	1	2	1	2		1	17	5	1.7	0	2		1
149	1	2	0	4	1	2	0	2	0	1	1	2	1	2		0	17	5	2.4	0	2	2	1	21.7555		0	150	0	175	180	240	175	330	240	5	2	2	5	2	5	5	2	3.5	3.63636	4.41176	1.85714	5	2	1
149	2	0	1	4	1	2	0	2	0	1	1	2	1	2		0	17	5	2.4	0	2	2	1	21.7555		100	150	0	420	700	0	520	850	0	5	1	5	1	1	5	1	4	5	3.45455	3.05882	2.73333	3.66667	0	3.66667
149	3	1	2	1	1	2	0	2	0	1	1	2	1	2		0	17	5	2.4	0	2	2	1	21.7555
150	1	2	0	4	1	2	0	2	0	1	1	2	1	2		1	17	5	4.2	0	3		1	25.565		50	75	0	48	0	30	98	75	30	5	1	5	5	5	5	5	5	3.25	3	4.52941	3.71429	3	0	3
150	2	0	1	4	1	2	0	2	0	1	1	2	1	2		1	17	5	4.2	0	3		1	25.565		100	50	0	60	0	0	160	50	0	5	2	5	5	3	3	5	5	4	3.72727	3.875	3.31579	3	0	4
150	3	1	2	1	1	2	0	2	0	1	1	2	1	2		1	17	5	4.2	0	3		1	25.565
152	1	2	0	4	1	2	0	2	0	1	1	2	1	2		0	18	5	1.6	0	3	1	1	24.3418		25	75	0	0	160	150	25	235	150	5	1	4	4	3	4	5	2	1	3.63636	3.88235	2.95238	4	1	2.33333
152	2	0	1	4	1	2	0	2	0	1	1	2	1	2		0	18	5	1.6	0	3	1	1	24.3418		0	150	5	0	105	0	0	255	5	2	3	2	3	3	3	2	3	3	3.5	2.94118	2.95	3	0	3
152	3	1	2	1	1	2	0	2	0	1	1	2	1	2		0	18	5	1.6	0	3	1	1	24.3418
153	1	2	0	4	1	2	0	2	0	1	1	2		4		1	17	5	2.4	0	2	1	2	22.6562		0	450	0	120	270	80	120	720	80	5	2	5	5	2	4	4	5	3.75	3.36364	3.29412	3.7619	4	1	3
153	2	0	1	4	1	2	0	2	0	1	1	2		4		1	17	5	2.4	0	2	1	2	22.6562
153	3	1	2	1	1	2	0	2	0	1	1	2		4		1	17	5	2.4	0	2	1	2	22.6562
154	1	2	0	4	1	2	0	2	0	1	1	2		4		0	17	5	9	0	3	2	1	20.7967		0	500	0	0	50	20	0	550	20	5	1	4	4	2	4	3	3	1.75	2.63636	3.76471	3.19048	4	1	3.33333
154	2	0	1	4	1	2	0	2	0	1	1	2		4		0	17	5	9	0	3	2	1	20.7967
154	3	1	2	1	1	2	0	2	0	1	1	2		4		0	17	5	9	0	3	2	1	20.7967
155	1	2	0	4	1	2	0	2	0	1	1	2		4		1	18	5	2.5	0	3	2	1	23.3887		540	120	0	800	70	0	1340	190	0
155	2	0	1	4	1	2	0	2	0	1	1	2		4		1	18	5	2.5	0	3	2	1	23.3887
155	3	1	2	1	1	2	0	2	0	1	1	2		4		1	18	5	2.5	0	3	2	1	23.3887
156	1	2	0	4	1	2	0	2	0	1	1	2	1	2		0	17	5	2.5	0	2	1	1	23.7954		0	300	0	20	180	40	20	480	40	5	2	4	5	4	2	4	3	3.5	3.18182	4.47059	2.61905	5	2	1.66667
156	2	0	1	4	1	2	0	2	0	1	1	2	1	2		0	17	5	2.5	0	2	1	1	23.7954		0	225	0	20	225	0	20	450	0	5	4	5	5	2	4	5	5	1.75	3.09091	4.17647	2.85714	4	1	1.33333
156	3	1	2	1	1	2	0	2	0	1	1	2	1	2		0	17	5	2.5	0	2	1	1	23.7954
157	1	2	0	4	1	2	0	2	0	1	1	2		4		1	18	5	1.5	0	3		1	21.4692		0	0	50	40	60	80	40	60	130	4	3	2	2	4	4	2	4	3	2.72727	3.23529	2.52381	2.33333	0	2.33333
157	2	0	1	4	1	2	0	2	0	1	1	2		4		1	18	5	1.5	0	3		1	21.4692
157	3	1	2	1	1	2	0	2	0	1	1	2		4		1	18	5	1.5	0	3		1	21.4692
158	1	2	0	4	1	2	0	2	0	1	1	2		4		0	18	5	4.8	0	3	1	1	20.7612		0	200	30	20	80	160	20	280	190	5	2	5	1	1	4	5	4	4.25	3.18182	3.76471	3.14286	4	1	3
158	2	0	1	4	1	2	0	2	0	1	1	2		4		0	18	5	4.8	0	3	1	1	20.7612
158	3	1	2	1	1	2	0	2	0	1	1	2		4		0	18	5	4.8	0	3	1	1	20.7612
160	1	2	0	4	1	2	0	2	0	1	1	2	1	2		1	19	5	4.3	0	2		1	21.8776		0	200	0	390	240	40	390	440	40	4	1	3	3	1	4	2	3	4.25	3.45455	2.94118	3.33333	5	2	4
160	2	0	1	4	1	2	0	2	0	1	1	2	1	2		1	19	5	4.3	0	2		1	21.8776		80	100	0	456	125	60	536	225	60	5	1	5	1	1	4	5	5	4	4.18182	4.47059	3.09524	4.66667	1	5
160	3	1	2	1	1	2	0	2	0	1	1	2	1	2		1	19	5	4.3	0	2		1	21.8776
161	1	2	0	4	1	2	0	2	0	1	1	2		4		1	18	5	1.2	0	3		1	21.6333		200	0	0	200	0	0	400	0	0	5	4	4	5	5	5	5	4	5	2.90909	4.47059	1.14286	5	2	5
161	2	0	1	4	1	2	0	2	0	1	1	2		4		1	18	5	1.2	0	3		1	21.6333
161	3	1	2	1	1	2	0	2	0	1	1	2		4		1	18	5	1.2	0	3		1	21.6333
162	1	2	0	4	1	2	0	2	0	1	1	2	1	2		0	17	5	2.7	0	3	2	1	21.9713		0	400	0	40	140	90	40	540	90
162	2	0	1	4	1	2	0	2	0	1	1	2	1	2		0	17	5	2.7	0	3	2	1	21.9713		0	150	30	0	30	30	0	180	60	1	5	1	4	5	3	1	1	1.75	1.27273	1.47059	1.28571	2	0	1
162	3	1	2	1	1	2	0	2	0	1	1	2	1	2		0	17	5	2.7	0	3	2	1	21.9713
164	1	2	0	4	1	2	0	2	0	1	1	2	1	2		1	18	5	1.8	0	2	2	1	26.5432		200	0	0	30	160	80	230	160	80	4	2	4	2	2	4	4	4	3	3	3	3.28571	3	0	3
164	2	0	1	4	1	2	0	2	0	1	1	2	1	2		1	18	5	1.8	0	2	2	1	26.5432		40	30	30	40	40	30	80	70	60	3	4	3	3	3	2	3	4	3	2.11111	3.125	3	3	0	3.33333
164	3	1	2	1	1	2	0	2	0	1	1	2	1	2		1	18	5	1.8	0	2	2	1	26.5432
166	1	2	0	4	1	2	0	2	0	1	1	2	1	2		0	17	5	8.7	0	2	2	1	22.3133		0	300	0	150	240	210	150	540	210	5	1	5	5	1	5	5	1	3	2.54545	3.29412	2.42857	5	2	3
166	2	0	1	4	1	2	0	2	0	1	1	2	1	2		0	17	5	8.7	0	2	2	1	22.3133		0	300	0	0	0	180	0	300	180	4	2	4	2	4	2	5	5	2	3.27273	3.94118	2.38889	2.33333	0	2
166	3	1	2	1	1	2	0	2	0	1	1	2	1	2		0	17	5	8.7	0	2	2	1	22.3133
167	1	2	0	4	1	2	0	2	0	1	1	2		4		1	18	5	5.7	0	3	1	1	20.9572		0	200	0	120	240	60	120	440	60	5	1	5	5	3	5	5	5	3.25	3.27273	4.76471	1.71429	5	2	4.33333
167	2	0	1	4	1	2	0	2	0	1	1	2		4		1	18	5	5.7	0	3	1	1	20.9572
167	3	1	2	1	1	2	0	2	0	1	1	2		4		1	18	5	5.7	0	3	1	1	20.9572
168	1	2	0	4	1	2	0	2	0	1	1	2		4		1	19	5	7.3	0	3	2	1	26.1224		600	200	0	1400	660	0	2000	860	0	5	1	5	5	1	4	5	4	4.75	3	4.64706	2.47619	5	2	2
168	2	0	1	4	1	2	0	2	0	1	1	2		4		1	19	5	7.3	0	3	2	1	26.1224
168	3	1	2	1	1	2	0	2	0	1	1	2		4		1	19	5	7.3	0	3	2	1	26.1224
170	1	2	0	4	1	2	0	2	0	1	1	2	1	2		0	17	5	3.1	0	2	2	1	21.048		30	80	0	150	80	80	180	160	80	5	4	4	5	1	5	5	3	5	3.18182	4.05882	2.61905	4	1	1.33333
170	2	0	1	4	1	2	0	2	0	1	1	2	1	2		0	17	5	3.1	0	2	2	1	21.048		60	120	0	105	120	20	165	240	20	5	2	4	5	1	5	5	4	4.25	3.27273	3.94118	3	4.33333	1	1.33333
170	3	1	2	1	1	2	0	2	0	1	1	2	1	2		0	17	5	3.1	0	2	2	1	21.048
171	1	2	0	4	1	2	0	2	0	1	1	2	1	2		1	17	5	7.5	0	2	1	1	20.3244		0	200	0	0	60	0	0	260	0	5	1	5	5	2	5	5	2	3.75	2.09091	3.58824	3.28571	4.33333	1	2
171	2	0	1	4	1	2	0	2	0	1	1	2	1	2		1	17	5	7.5	0	2	1	1	20.3244		0	500	0	0	120	0	0	620	0	5	1	5	5	2	4	5	3	3	2.09091	3.52941	2.95238	4	1	4
171	3	1	2	1	1	2	0	2	0	1	1	2	1	2		1	17	5	7.5	0	2	1	1	20.3244
172	1	2	0	4	1	2	0	2	0	1	1	2	1	2		0	17	5	0.5	0	3		1	22.0386		75	0	0	0	120	0	75	120	0	5	2	5	5	4	5	5	5	3.75	3.27273	4.17647	3.28571	5	2	3
172	2	0	1	4	1	2	0	2	0	1	1	2	1	2		0	17	5	0.5	0	3		1	22.0386		50	0					50	0		4	3	4	4	2	1	4	2	3	2.7	4.17647	4.52381	5	2	3
172	3	1	2	1	1	2	0	2	0	1	1	2	1	2		0	17	5	0.5	0	3		1	22.0386
174	1	2	0	4	1	2	0	2	0	1	1	2	1	2		0	18	5	8.9	0	2		1	21.7181		0	350	0	180	210	180	180	560	180	5	2	5	5	2	4	4	4	4.75	3.18182	4	2.47619	4.33333	1	2
174	2	0	1	4	1	2	0	2	0	1	1	2	1	2		0	18	5	8.9	0	2		1	21.7181		920	700	0	240	60	0	1160	760	0	5	4	4	1	3	4	5	5	4.5	3.54545	3.94118	2.05	5	2	2
174	3	1	2	1	1	2	0	2	0	1	1	2	1	2		0	18	5	8.9	0	2		1	21.7181
175	1	2	0	4	1	2	0	2	0	1	1	2		4		1	18	6	0.6	1	4		1	15.5709		100	0	0	80	40	480	180	40	480	5	1	5	5	4	5	2	2	4.5	4.81818	4.64706	1.85714	5	2	1
175	2	0	1	4	1	2	0	2	0	1	1	2		4		1	18	6	0.6	1	4		1	15.5709
175	3	1	2	1	1	2	0	2	0	1	1	2		4		1	18	6	0.6	1	4		1	15.5709
176	1	2	0	4	1	2	0	2	0	1	1	2		4		0	18	6	12.4	1	3	1	1	24.3865		0	150	0	0	150	0	0	300	0	5	3	3	3	2	3	4	4	3.5	3	3.17647	3	3	0	3
176	2	0	1	4	1	2	0	2	0	1	1	2		4		0	18	6	12.4	1	3	1	1	24.3865
176	3	1	2	1	1	2	0	2	0	1	1	2		4		0	18	6	12.4	1	3	1	1	24.3865
177	1	2	0	4	1	2	0	2	0	1	1	2		4		0	17	6	38.9	1	3		2	32.3884		0		150	0	0		0	0	150	4	1	4	3	1	4	3	3	1.5	1.27273	3	1.85714	2.66667	0	3
177	2	0	1	4	1	2	0	2	0	1	1	2		4		0	17	6	38.9	1	3		2	32.3884
177	3	1	2	1	1	2	0	2	0	1	1	2		4		0	17	6	38.9	1	3		2	32.3884
178	1	2	0	4	1	2	0	2	0	1	1	2		4		1	19	6	1.9	1	3	1	1	21.4533		0	200	0	60	420	40	60	620	40	5	5	5	5	3	5	3	4	3.75	2.45455	4.35294	2.28571	4.66667	1	1.66667
178	2	0	1	4	1	2	0	2	0	1	1	2		4		1	19	6	1.9	1	3	1	1	21.4533
178	3	1	2	1	1	2	0	2	0	1	1	2		4		1	19	6	1.9	1	3	1	1	21.4533
179	1	2	0	4	1	2	0	2	0	1	1	2		4		1	18	6	5.9	1	3		1	21.9138		200	200	0	0	350	120	200	550	120	4	3	4	2	2	4	4	4	4	3.72727	4	3.66667	4	1	3.33333
179	2	0	1	4	1	2	0	2	0	1	1	2		4		1	18	6	5.9	1	3		1	21.9138
179	3	1	2	1	1	2	0	2	0	1	1	2		4		1	18	6	5.9	1	3		1	21.9138
180	1	2	0	4	1	2	0	2	0	1	1	2		4		1	18	6	1.8	1	3	2	1	24.4141		200	100	0	20	420	360	220	520	360	2	3	2	4	3	3	2	1	2.25	4	3.94118	3.61905	3.66667	0	4
180	2	0	1	4	1	2	0	2	0	1	1	2		4		1	18	6	1.8	1	3	2	1	24.4141
180	3	1	2	1	1	2	0	2	0	1	1	2		4		1	18	6	1.8	1	3	2	1	24.4141
181	1	2	0	4	1	2	0	2	0	1	1	2		4		1	19	6	5.6	1	3		1	25.4511		50	100	30	0	0	80	50	100	110	5	1	5	5	2	4	5	5	3.25	4.54545	4.88235	3.66667	5	2	4.33333
181	2	0	1	4	1	2	0	2	0	1	1	2		4		1	19	6	5.6	1	3		1	25.4511
181	3	1	2	1	1	2	0	2	0	1	1	2		4		1	19	6	5.6	1	3		1	25.4511
183	1	2	0	4	1	2	0	2	0	1	1	2		4		0	18	6	1.2	1	3		1	19.5918		200	0	0	40	0	120	240	0	120	3	4	3	4	3	3	2	3	3.5	3	3	3	3	0	3
183	2	0	1	4	1	2	0	2	0	1	1	2		4		0	18	6	1.2	1	3		1	19.5918
183	3	1	2	1	1	2	0	2	0	1	1	2		4		0	18	6	1.2	1	3		1	19.5918
185	1	2	0	4	1	2	0	2	0	1	1	2	1	1		0	19	6	0.9	1	3		2	22.0386		100	40	0	150	40	60	250	80	60	5	1	4	4	2	4	4	1	2.25	1.36364	2.35294	1.80952	4	1	3
185	2	0	1	4	1	2	0	2	0	1	1	2	1	1		0	19	6	0.9	1	3		2	22.0386		100	30	0	150	60	40	250	90	40	5	2	4	2	2	5	4	3	2.75	3	3.05882	2.85714	4	1	3
185	3	1	2	1	1	2	0	2	0	1	1	2	1	1		0	19	6	0.9	1	3		2	22.0386		100	30	0	100	30	40	200	60	40	4	3	4	1	1	3	3	3	3	2.72727	3.29412	3.04762	1.66667	0	3
186	1	2	0	4	1	2	1	3	1	2	1	2	1	1		0	18	6	1	1	3		1	30.4498		125	0	0	70	180	40	195	180	40	4	3	5	1	2	5	5	3	4.75	4	3.47059	3	3	0	4
186	2	0	1	4	1	2	1	3	1	2	1	2	1	1		0	18	6	1	1	3		1	30.4498		150	0	0	0	360	0	150	360	0	5	3	5	5	2	5	5	4	4.5	3.27273	3.17647	3.2381	5	2	1.66667
186	3	1	2	1	1	2	1	3	1	2	1	2	1	1		0	18	6	1	1	3		1	30.4498		500	0	0	0	0	140	500	0	140	4	2	4	2	2	4	4	4	3	3.36364	3.29412	2.90476	3	0	3
188	1	2	0	4	1	2	0	2	0	1	1	2	1	2		0	18	6	2.1	1	3		2	19.1953		0	120	30	0	150	180	0	270	210	5	2	4	4	4	4	5	5	1	2.54545	2.64706	1.57143	3.33333	0	1.66667
188	2	0	1	4	1	2	0	2	0	1	1	2	1	2		0	18	6	2.1	1	3		2	19.1953		0	200	50	60	9	150	60	209	200	5	1	5	4	2	3	3	5	2.25	2.09091	2.76471	3	3.66667	0	2
188	3	1	2	1	1	2	0	2	0	1	1	2	1	2		0	18	6	2.1	1	3		2	19.1953
191	1	2	0	4	1	2	0	2	0	1	1	2	1	1		0	17	6	3.3	1	3	1	1	24.1588		225	50	0	120	125	30	345	175	30	4	2	5	5	2	5	5	1	2.5	3.90909	3.47059	2.71429	1.33333	0	2
191	2	0	1	4	1	2	0	2	0	1	1	2	1	1		0	17	6	3.3	1	3	1	1	24.1588		0	100	5	90	60	10	90	160	15	5	2	4	5	4	2	2	3	2.75	2.27273	4.88235	2.95238	5	2	1
191	3	1	2	1	1	2	0	2	0	1	1	2	1	1		0	17	6	3.3	1	3	1	1	24.1588		0	150	0	40	60	180	40	210	180	1	5	4	5	5	1	1	2	2.5	2.18182	3.58824	2.2381	5	2	2
192	1	2	0	4	1	2	1	3	1	2	1	2	1	1		0	17	6	0.9	1	3	2	1	18.902		600	0	0	900	0	26	1500	0	26	5	2	3	4	5	5	5	4	5	4.54545	5	1.7619	5	2	1.66667
192	2	0	1	4	1	2	1	3	1	2	1	2	1	1		0	17	6	0.9	1	3	2	1	18.902		300	0	0	1320	0	60	1620	0	60	5	4	3	2	4	4	4	3	5	4.63636	4.35294	2.7619	5	2	1
192	3	1	2	1	1	2	1	3	1	2	1	2	1	1		0	17	6	0.9	1	3	2	1	18.902		60	0	0	180	0	0	240	0	0	5	2	4	5	4	4	5	5	5	4.45455	4.76471	1.85714	5	2	1
193	1	2	0	4	1	2	0	2	0	1	1	2		3		0	17	6	4.3	1	3	1	1	32.0461		0	600	30	15	240	120	15	840	150	4	1	5	1	2	4	5	4	3.25	2.81818	4.05882	3.52381	3.66667	0	2
193	2	0	1	4	1	2	0	2	0	1	1	2		3		0	17	6	4.3	1	3	1	1	32.0461
193	3	1	2	1	1	2	0	2	0	1	1	2		3		0	17	6	4.3	1	3	1	1	32.0461		0	600	40	0	120	120	0	720	160	5	2	4	2	2	4	4	4	4	3.90909	3.23529	2.85714	3.66667	0	3
195	1	2	0	4	1	2	0	2	0	1	1	2	1	1		0	18	6	2.2	1	3	1	2	24.2424		0	150	0	80	50	160	80	200	160	5	1	5	1	1	4	5	3	3.25	3.27273	4.76471	3	3.66667	0	2
195	2	0	1	4	1	2	0	2	0	1	1	2	1	1		0	18	6	2.2	1	3	1	2	24.2424		125	125	0	0	0	90	125	125	90	2	4	2	3	3	2	4	4	3	2.54545	2.88235	2.33333	1	0	1
195	3	1	2	1	1	2	0	2	0	1	1	2	1	1		0	18	6	2.2	1	3	1	2	24.2424		2	0	0	0	90	0	2	90	0	3	3	3	3	3	3	3	3	1	1	3.23529	3	4	1	4
196	1	2	0	4	1	2	0	2	0	1	1	2	1	1		0	18	6	2.3	1	3		1	23.3887		0	150	0	20	300	0	20	450	0	3	1	4	4	5	2	1	2	1	3.18182	3.94118	2.47619	5	2	2.66667
196	2	0	1	4	1	2	0	2	0	1	1	2	1	1		0	18	6	2.3	1	3		1	23.3887		20	500	0	180	980	0	200	1480	0	3	2	2	5	5	2	1	2	3	3.45455	4.94118	2.2381	4	1	1.66667
196	3	1	2	1	1	2	0	2	0	1	1	2	1	1		0	18	6	2.3	1	3		1	23.3887		0	0	0	840	840	360	840	840	360	4	2	4	4	1	4	5	5	3	3.36364	4	3.19048	4	1	1.66667
199	1	2	0	4	1	2	0	2	0	1	1	2		4		1	18	5	1.5	0	3	2	1	21.4692		40	10	10	20	40	60	60	50	70	3	4	4	2	3	2	3	2	2.75	2.54545	2.70588	2.57143	2.66667	0	2.66667
199	2	0	1	4	1	2	0	2	0	1	1	2		4		1	18	5	1.5	0	3	2	1	21.4692
199	3	1	2	1	1	2	0	2	0	1	1	2		4		1	18	5	1.5	0	3	2	1	21.4692
201	1	2	0	4	1	1	0	1	0	1	0	1	1	1		0	18	7	5.4	1	3	1	1	20.202		0	150	30	10	210	210	10	360	240	5	5	5	5	1	5	5	5	2.75	3.18182	4.58824	4.28571	3	0	3
201	2	0	1	4	1	1	0	1	0	1	0	1	1	1		0	18	7	5.4	1	3	1	1	20.202		250	250	20	350	350	120	600	600	140	5	5	5	3	1	5	5	5	4.75	2.09091	4	3.47619	5	2	4
201	3	1	2	1	1	1	0	1	0	1	0	1	1	1		0	18	7	5.4	1	3	1	1	20.202		0	150	30	40	100	0	40	250	30
203	1	2	0	4	1	1	0	1	0	1	0	1	1	1		1	18	7	1.1	0	3	2	1	25.3444		100	0	0	150	152	0	250	152	0	4	1	5	5	3	4	5	4	4.5	2.36364	3.76471	2.38095	3.66667	0	2
203	2	0	1	4	1	1	0	1	0	1	0	1	1	1		1	18	7	1.1	0	3	2	1	25.3444		225	0	0	90	180	160	315	180	160	4	4	4	4	4	4	4	4	4	2.72727	3.82353	1.57143	4	1	2
203	3	1	2	1	1	1	0	1	0	1	0	1	1	1		1	18	7	1.1	0	3	2	1	25.3444		75	0	0	75	120	180	150	120	180	3	2	3	4	3	4	3	2	3	2.9	3	3.71429	4	1	4
204	1	2	0	4	1	1	0	1	0	1	0	1	1	2		1	19	7	0.7	1	3	1	1	20.2812		125	0	0	70	1320	720	195	1320	720	5	2	5	1	4	5	5	1	5	4.81818	5	1	5	2	1
204	2	0	1	4	1	1	0	1	0	1	0	1	1	2		1	19	7	0.7	1	3	1	1	20.2812		15	18	21	9	2	2	24	20	23	1	4	3	2	3	2	1	2	2.5	2.72727	3.23529	3	2	0	4
204	3	1	2	1	1	1	0	1	0	1	0	1	1	2		1	19	7	0.7	1	3	1	1	20.2812
205	1	2	0	4	1	1	0	1	0	1	0	1	1	1		0	17	7	0.2	0	3	1	1	20.7967		150	0	0	180	120	180	330	120	180	5	1	5	5	1	5	5	3	3	2.72727	3.94118	2.2381	5	2	1
205	2	0	1	4	1	1	0	1	0	1	0	1	1	1		0	17	7	0.2	0	3	1	1	20.7967		200	0	0	350	0	0	550	0	0	5	3	5	5	1	5	5	3	5	4.45455	4.88235	1.33333	5	2	1
205	3	1	2	1	1	1	0	1	0	1	0	1	1	1		0	17	7	0.2	0	3	1	1	20.7967		200	0	0	210	0	0	410	0	0
207	1	2	0	4	1	1	0	1	0	1	0	1		3		0	18	7	0.3	1	3	1	1	20.202		75	0	0	60	20	40	135	20	40	4	4	4	4	5	5	5	5	4.75	3.63636	4.17647	2.09524	5	2	2
207	2	0	1	4	1	1	0	1	0	1	0	1		3		0	18	7	0.3	1	3	1	1	20.202
207	3	1	2	1	1	1	0	1	0	1	0	1		3		0	18	7	0.3	1	3	1	1	20.202		50	0	0	40	45	30	90	45	30	5	3	4	3	5	4	5	5	5	4.09091	5	1.90476	5	2	1
208	1	2	0	4	1	1	0	1	0	1	0	1	1	1		1	18	7	0.4	0	3		1	21.6788		148	111	0	60	540	240	208	651	240	4	2	4	4	2	2	2	4	3.25	2.36364	2.70588	2.09524	4	1	1
208	2	0	1	4	1	1	0	1	0	1	0	1	1	1		1	18	7	0.4	0	3		1	21.6788		150	0	0	90	0	80	240	0	80	3	4	4	4	1	2	3	4	3	2.54545	3.52941	2.6	3.33333	0	3
208	3	1	2	1	1	1	0	1	0	1	0	1	1	1		1	18	7	0.4	0	3		1	21.6788											3	3	3	3	2	4	4	2	2.75	2.45455	3.05882	2.19048	3	0	3
210	1	2	0	4	1	1	0	1	0	1	0	1	1	1		0	18	7	1.6	1	3		1	21.7784		70	0	250	420	294		490	294	250	5	4	5	5	5	2	5	5	5	4.36364	4.52941				2
210	2	0	1	4	1	1	0	1	0	1	0	1	1	1		0	18	7	1.6	1	3		1	21.7784			0	0		0	0		0	0	5	4	5	4	5	5	5	5	5	4.54545	5	3.52381	5	2	4.33333
210	3	1	2	1	1	1	0	1	0	1	0	1	1	1		0	18	7	1.6	1	3		1	21.7784				0			0			0	2	1	2	1	1	2	2	2	5	4	3
212	1	2	0	4	1	1	0	1	0	1	0	1		3		0	18	7	1.5	1	3	1	1	23.5078		150	60	0				150	60	0	5	1	4	3	2	4	4	3	3.5	3.81818	4.17647	2.04762	5	2	1
212	2	0	1	4	1	1	0	1	0	1	0	1		3		0	18	7	1.5	1	3	1	1	23.5078
212	3	1	2	1	1	1	0	1	0	1	0	1		3		0	18	7	1.5	1	3	1	1	23.5078		160	20	0	120	100	60	280	120	60	5	2	4	5	4	5	4	4	3	2.27273	4.64706	3.44444	3	0	5
219	1	2	0	4	1	1	0	1	0	1	0	1	1	1		0	17	8	1.7	0	3		1	20.8209		50	0	0	45	30	60	95	30	60	5	3	4	5	3	3	5	5	4.5	2.90909	3.94118	2.04762	4	1	1
219	2	0	1	4	1	1	0	1	0	1	0	1	1	1		0	17	8	1.7	0	3		1	20.8209		50	0	0	60	35	20	110	35	20	5	3	4	5	4	4	5	5	4.5	3.18182	4.23529	2.28571	4.33333	1	1
219	3	1	2	1	1	1	0	1	0	1	0	1	1	1		0	17	8	1.7	0	3		1	20.8209		50	0	0		120		50	120	0	5	3	4	4	4	4	5	5	5	3.36364	4.17647	2.28571	4	1	1
224	1	2	0	4	1	1	0	1	0	1	0	1	1	1		0	17	8	0.4	0	3	2	1	20.7157											5	4	3	2	3	4	5	3	5	3.36364	3.70588	2	5	2	3
224	2	0	1	4	1	1	0	1	0	1	0	1	1	1		0	17	8	0.4	0	3	2	1	20.7157		30	0	0	100	0	40	130	0	40	5	5	4	1	4	4	5	5	5	3.27273	3.88235	1.57143	5	2	4
224	3	1	2	1	1	1	0	1	0	1	0	1	1	1		0	17	8	0.4	0	3	2	1	20.7157		25	0	0	125	360	60	150	360	60	4	5	3	4	5	5	5	5	5	3.45455	4	1.42857	5	2	4
225	1	2	0	4	1	1	0	1	0	1	0	1	1	1		0	17	8	0.2	0	3		1	19.7318		25	0	0	40	35	90	65	35	90	5	5	2	5	2	5	5	2	5	2.81818	3.64706	2.2381	5	2	1.33333
225	2	0	1	4	1	1	0	1	0	1	0	1	1	1		0	17	8	0.2	0	3		1	19.7318		25	0	0	40	70	120	65	70	120	4	5	2	4	5	5	5	5	5	4.18182	3.41176	2.19048	5	2	1
225	3	1	2	1	1	1	0	1	0	1	0	1	1	1		0	17	8	0.2	0	3		1	19.7318		100	0	0	60	100	120	160	100	120	5	5	1	4	5	5	5	5	5	3.45455	4.35294	2.47619	5	2	1.33333
227	1	2	0	4	1	1	0	1	0	1	0	1	1	1		0	17	8	0.1	0	3	1	1	21.4844		20	0	0	45	150	25	65	150	25	5	5	5	5	4	5	5	5	5	3.36364	3.76471	1.61905	5	2	2.33333
227	2	0	1	4	1	1	0	1	0	1	0	1	1	1		0	17	8	0.1	0	3	1	1	21.4844		15	0	0	20	105	80	35	105	80	5	5	5	5	2	5	5	5	5	3.81818	3.64706	1.7619	5	2	1
227	3	1	2	1	1	1	0	1	0	1	0	1	1	1		0	17	8	0.1	0	3	1	1	21.4844		15	0	0	40	180	105	55	180	105	5	5	5	5	3	5	5	5	5	3.45455	3.47059	2.09524	5	2	2
228	1	2	0	4	1	1	0	1	0	1	0	1	1	1		0	17	8	0.7	0	3	1	1	26.6728		50	0	0	120	45	90	170	45	90	5	3	5	5	3	5	4	3	3.75	3.54545	4.11765	2.2381	5	2	1.66667
228	2	0	1	4	1	1	0	1	0	1	0	1	1	1		0	17	8	0.7	0	3	1	1	26.6728		50	0	0	30	240	0	80	240	0	5	3	5	5	4	3	5	3	4	2.72727	3.76471	1.85714	4	1	1
228	3	1	2	1	1	1	0	1	0	1	0	1	1	1		0	17	8	0.7	0	3	1	1	26.6728		50	0	0	90	0	0	140	0	0	5	4	5	5	4	5	5	5	4	3	4.23529	1.57143	5	2	1
229	1	2	0	4	1	1	0	1	0	1	0	1	1	1		0	17	8	10.5	0	3		1	19.9481		0	350	0	0	210	40	0	560	40	5	4	5	5	2	5	4	3	3.5	3.18182	4.23529	1.61905	5	2	1
229	2	0	1	4	1	1	0	1	0	1	0	1	1	1		0	17	8	10.5	0	3		1	19.9481		0		0		0		0	0	0	4	4	4	4	3	5	5	3	3.75	3.72727	3.82353	1.2381	5	2	1
229	3	1	2	1	1	1	0	1	0	1	0	1	1	1		0	17	8	10.5	0	3		1	19.9481		0	400	0	40	40	210	40	440	210	4	4	4	4	2	5	5	5	3.5	3	4.23529	1.85714	5	2	1
230	1	2	0	4	1	1	0	1	0	1	0	1	1	1		0	17	8	1.5	0	3	2	1	20.2812		125	0	0	100	90	0	225	90	0	5	3	2	4	4	4	5	3	4.5	3.72727	3.76471	1.75	5	2	2
230	2	0	1	4	1	1	0	1	0	1	0	1	1	1		0	17	8	1.5	0	3	2	1	20.2812		100	0	0	100	90	0	200	90	0	5	2	3	4	3	4	5	4	4.5	3.63636	3.76471	1.61905	5	2	1
230	3	1	2	1	1	1	0	1	0	1	0	1	1	1		0	17	8	1.5	0	3	2	1	20.2812		100	0	0	90	0	0	190	0	0	5	3	2	4	4	4	5	4	4.75	4.45455	3.70588	1.38095	5	2	1.66667
233	1	2	0	4	1	1	0	1	0	1	0	1	1	1		1	17	8	0.8	0	3	2	1	27.7778		50	0	0	210	0	80	260	0	80	5	4	5	4	3	4	5	5	4	3.09091	3.70588	2.14286	5	2	2.66667
233	2	0	1	4	1	1	0	1	0	1	0	1	1	1		1	17	8	0.8	0	3	2	1	27.7778		75	0	0	20	0	30	95	0	30	5	4	4	4	3	4	5	5	3.5	2.90909	3.76471	2.61905	4	1	2
233	3	1	2	1	1	1	0	1	0	1	0	1	1	1		1	17	8	0.8	0	3	2	1	27.7778		50	0	0	30	0	45	80	0	45	4	3	5	4	4	3	4	4	3.75	2.54545	3.64706	1.80952	4.66667	1	3
234	1	2	0	4	1	1	0	1	0	1	0	1	1	1		1	17	8	2	0	3	2	1	19.1108		0	0	25	30	0	30	30	0	55	4	5	4	4	5	4	4	4	2.5	2.81818	3.88235	2.28571	4.66667	1	3
234	2	0	1	4	1	1	0	1	0	1	0	1	1	1		1	17	8	2	0	3	2	1	19.1108		20	0	60	15	60	50	35	60	110	4	4	4	5	5	5	5	5	2	2.72727	3.94118	2.09524	4	1	1
234	3	1	2	1	1	1	0	1	0	1	0	1	1	1		1	17	8	2	0	3	2	1	19.1108		75	0	0	0	0	100	75	0	100	2	5	2	2	5	5	5	5	3	2.27273	3	1.57143	3	0	1
235	1	2	0	4	1	1	0	1	0	1	0	1	1	1		0	17	8	7.7	0	3		1	18.1662		0	225	200	60	15	150	60	240	350	5	4	4		4	5	4	3	3.75	3.45455	4.05882	3.09524	3.66667	0	3
235	2	0	1	4	1	1	0	1	0	1	0	1	1	1		0	17	8	7.7	0	3		1	18.1662		0	225	100	60	120	160	60	345	260	5	2	4	1	2	4	5	5	3	3.27273	3.88235	2.90476	4	1	2
235	3	1	2	1	1	1	0	1	0	1	0	1	1	1		0	17	8	7.7	0	3		1	18.1662		75	30	100	80	60	120	155	90	220	4	1	4	5	5	5	5	5	2.5	3	3.17647	2.61905	4	1	1
236	1	2	0	4	1	1	0	1	0	1	0	1	1	1		1	17	8	1.1	0	3	2	1	20.6758		50	0	0	70	0	120	120	0	120	5	3	5	5	3	4	4	3	4	2.36364	3.58824	2	5	2	1
236	2	0	1	4	1	1	0	1	0	1	0	1	1	1		1	17	8	1.1	0	3	2	1	20.6758		100	0	0	0	0	110	100	0	110	5	3	5	5	3	5	5	5	5	3.36364	4.05882	1.28571	5	2	1
236	3	1	2	1	1	1	0	1	0	1	0	1	1	1		1	17	8	1.1	0	3	2	1	20.6758		50	0	0	0	0	300	50	0	300	5	3	5	5	5	5	5	5	5	3.18182	4.05882	1.90476	5	2	1
237	1	2	0	4	1	1	0	1	0	1	0	1	1	1		1	17	8		0	3		1	20.6541		150	200	75	120	0	40	270	200	115	3	1	4	5	3	5	3	3	4.75	4.18182	4.11765	1.38095	5	2	2
237	2	0	1	4	1	1	0	1	0	1	0	1	1	1		1	17	8		0	3		1	20.6541		0	250	50	40	0	220	40	250	270	4	1	5	4	3	5	5	5	5	4	3.88235	1.7619	5	2	1
237	3	1	2	1	1	1	0	1	0	1	0	1	1	1		1	17	8		0	3		1	20.6541		0						0			3	1	5	5	4	5	5	5	4.75	4.63636	4	1.38095	5	2	1
238	1	2	0	4	1	1	0	1	0	1	0	1	1	1		0	17	8	1.1	0	3	1	1	18.4425		75	0	0	120	0	120	195	0	120	4	4	4	4	1	4	4	3	4	2.54545	3.23529	2.52381	3	0	1.33333
238	2	0	1	4	1	1	0	1	0	1	0	1	1	1		0	17	8	1.1	0	3	1	1	18.4425		50	0	0	30	0	60	80	0	60	4	4	4	4	2	4	4	4	3.75	2.36364	2.64706	2.33333	2	0	1
238	3	1	2	1	1	1	0	1	0	1	0	1	1	1		0	17	8	1.1	0	3	1	1	18.4425		100	0	0	30	0	30	130	0	30	4	5	3	3	1	4	4	4	3.5	2.54545	2.52941	1.80952	3	0	1.33333
239	1	2	0	4	1	1	0	1	0	1	0	1	1	1		1	17	8	0.9	0	3	2	1	19.3698		40	0	0	40	0	20	80	0	20	5	3	5	2	4	4	5	5	4.75	3.45455	3.76471	1.9	5	2	2
239	2	0	1	4	1	1	0	1	0	1	0	1	1	1		1	17	8	0.9	0	3	2	1	19.3698		50	0	0	40	0	6	90	0	6	5	3	5	5	5	5	5	5	4.75	3.54545	3.70588	2.14286	5	2	1
239	3	1	2	1	1	1	0	1	0	1	0	1	1	1		1	17	8	0.9	0	3	2	1	19.3698		50	0	0	60	0	10	110	0	10	5	4	5	5	5	5	5	5	4.75	4.27273	4.82353	2.04762	4.66667	1	1
240	1	2	0	4	1	1	0	1	0	1	0	1	1	1		0	17	8	13.9	0	3	2	1	20.5457		24	400	60	21	0	50	45	400	110	5	3	5	5	4	4	4	4	3.75	3.54545			5	2	2.33333
240	2	0	1	4	1	1	0	1	0	1	0	1	1	1		0	17	8	13.9	0	3	2	1	20.5457		15	300	60	15	0	80	30	300	140	5	5	5	5	4	5	5	5	4.75	4.27273	4.52941	2	5	2	1
240	3	1	2	1	1	1	0	1	0	1	0	1	1	1		0	17	8	13.9	0	3	2	1	20.5457			375	20	30	0	45	30	375	65	5	5	5	1	4	5	5	5	4.75	4	4.47059	2	5	2	1
241	1	2	0	4	1	1	0	1	0	1	0	1	1	1		0	17	8	4.1	0	3	2	1	22.5981		80	0	75	90	0	20	170	0	95	5	5	2	4	4	5	5	3	4.5	3.81818	4.76471	1.7619	5	2	1.66667
241	2	0	1	4	1	1	0	1	0	1	0	1	1	1		0	17	8	4.1	0	3	2	1	22.5981			0	15	0	30	30	0	30	45	5	1	4	4	4	2	3	2	2.75	3.81818	4.35294	1.85714	5	2	2
241	3	1	2	1	1	1	0	1	0	1	0	1	1	1		0	17	8	4.1	0	3	2	1	22.5981		0	0		0	20	15	0	20	15	4	3	5	4	3	2	4	2	2.75	2.45455	3.70588	2.47619	4	1	2
243	1	2	0	4	1	2	0	2	0	1	1	2	1	1		1	17	9	4.2	0	3		1	19.8177		0	0	125	90	0	280	90	0	405	5	3	3	4	2	4	5	5	2.25	3.36364	4	3	4	1	3
243	2	0	1	1	1	2	0	2	0	1	1	2	1	1		1	17	9	4.2	0	3		1	19.8177		0	0	150	20	0	210	20	0	360	5	4	4	4	2	4	4	4	2	3.54545	3.41176	3.38095	2.33333	0	4
243	3	1	2	1	1	2	0	2	0	1	1	2	1	1		1	17	9	4.2	0	3		1	19.8177		0	0	150	10	0	270	10	0	420	5	2	4	4	4	4	4	4	2.25	2.90909	3.76471	2.71429	3	0	2.66667
244	1	2	0	4	1	2	0	2	0	1	1	2	1	2		1	17	9	14.6	0	3		1	18.4089		150	450	0	60	15	102	210	465	102	5	3	5	5	2	4	3	3	4	3.90909	4.41176	1.47619	5	2	1
244	2	0	1	1	1	2	0	2	0	1	1	2	1	2		1	17	9	14.6	0	3		1	18.4089		0	450	0	360	0	0	360	450	0	5	3	5	5	3	5	4	2	5	4	4.35294	1.61905	5	2	1
244	3	1	2	1	1	2	0	2	0	1	1	2	1	2		1	17	9	14.6	0	3		1	18.4089
245	1	2	0	4	1	2	0	2	0	1	1	2	1	2		1	17	9	7	0	3		1	23.5294		70	100	120	30	0	240	100	100	360	5	3	2	5	2	2	4	2	2	3.18182	3.29412	2.28571	3	0	2
245	2	0	1	1	1	2	0	2	0	1	1	2	1	2		1	17	9	7	0	3		1	23.5294		60	150	120	20	0	100	80	150	220	5	3	3	5	3	4	5	5	2	3.18182	2.64706	2.33333	3	0	2
245	3	1	2	1	1	2	0	2	0	1	1	2	1	2		1	17	9	7	0	3		1	23.5294
246	1	2	0	4	1	2	0	2	0	1	1	2		2		0	17	9	14.9	0	3	2	1	19.2277		50	600	0	80	240	60	130	840	60	5	4	5	5	4	5	5	3	5	4.18182	4	1.45	5	2	2.33333
246	2	0	1	1	1	2	0	2	0	1	1	2		2		0	17	9	14.9	0	3	2	1	19.2277		50	500	0	40	100	90	90	600	90	4	3	5	4	4	5	5	5	4	2.72727
246	3	1	2	1	1	2	0	2	0	1	1	2		2		0	17	9	14.9	0	3	2	1	19.2277
247	1	2	0	4	1	2	0	2	0	1	1	2	1	2		1	17	9	7.5	0	3	2	1	20.0617		300	0	0	105	0	180	405	0	180	5	4	4	5	3	5	4	3	4.5	4	3.88235	1.71429	5	2	2
247	2	0	1	1	1	2	0	2	0	1	1	2	1	2		1	17	9	7.5	0	3	2	1	20.0617		300	0	0	360	0	50	660	0	50	5	4	4	4	4	4	5	4	4	3.36364	3.52941	1.71429	4	1	2.33333
247	3	1	2	1	1	2	0	2	0	1	1	2	1	2		1	17	9	7.5	0	3	2	1	20.0617
248	1	2	0	4	1	2	0	2	0	1	1	2	1	2		1	17	9	5	0	3	2	1	20.7612		25	225	0	10	10	100	35	235	100	4	2	5	1	1	3	5	3	3.75	3.45455	3.35294	2.66667	3.66667	0	1.33333
248	2	0	1	1	1	2	0	2	0	1	1	2	1	2		1	17	9	5	0	3	2	1	20.7612		175	50	0	125	0	0	300	50	0	5	4	1	2	1	4	5	3	5	3.81818	4.29412	1.71429	5	2	2.66667
248	3	1	2	1	1	2	0	2	0	1	1	2	1	2		1	17	9	5	0	3	2	1	20.7612
250	1	2	0	4	1	2	0	2	0	1	1	2		4		1	17	9	3.1	0	3	2	1	25		100	0	0	0	0	120	100	0	120	4	3	4	2	4	4	3	4	5	3.72727	3.82353	1.85714	4	1	2
250	2	0	1	1	1	2	0	2	0	1	1	2		4		1	17	9	3.1	0	3	2	1	25
250	3	1	2	1	1	2	0	2	0	1	1	2		4		1	17	9	3.1	0	3	2	1	25
251	1	2	0	4	1	2	0	2	0	1	1	2		4		1	17	9	8.6	0	3	1	1	17.4329		0	0	300	60	0	140	60	0	440	5	2	5	2	5	3	5	3	1.5	2.27273	4.05882	2.85714	3.66667	0	1.66667
251	2	0	1	1	1	2	0	2	0	1	1	2		4		1	17	9	8.6	0	3	1	1	17.4329
251	3	1	2	1	1	2	0	2	0	1	1	2		4		1	17	9	8.6	0	3	1	1	17.4329
252	1	2	0	4	1	2	0	2	0	1	1	2		4		1	17	9	10.8	0	3	2	1	20.202		0	450	0	0	30	90	0	480	90	4	2	4	4	2	4	4	3	3.75	3.45455	3.94118	1.95238	4	1	2
252	2	0	1	1	1	2	0	2	0	1	1	2		4		1	17	9	10.8	0	3	2	1	20.202
252	3	1	2	1	1	2	0	2	0	1	1	2		4		1	17	9	10.8	0	3	2	1	20.202
253	1	2	0	4	1	2	0	2	0	1	1	2	1	2		1	17	9	5.2	0	3	1	1	21.1616		135	0	60	30	0	180	165	0	240	5	1	4	4	1	1	5	3	3.75	1.90909	4	1.90476	4.33333	1	3.33333
253	2	0	1	1	1	2	0	2	0	1	1	2	1	2		1	17	9	5.2	0	3	1	1	21.1616		150	0	90	0	0	140	150	0	230	5	2	4	5	2	3	5	5	2.75	2.18182	4.17647	2.09524	3.66667	0	3
253	3	1	2	1	1	2	0	2	0	1	1	2	1	2		1	17	9	5.2	0	3	1	1	21.1616
254	1	2	0	4	1	2	0	2	0	1	1	2		4		1	17	9	7	0	3		1	18.5185		175	0	0	120	0	0	295	0	0	5	4	4	1	5	5	4	4	5	4.90909	4.88235	1.14286	5	2	2
254	2	0	1	1	1	2	0	2	0	1	1	2		4		1	17	9	7	0	3		1	18.5185
254	3	1	2	1	1	2	0	2	0	1	1	2		4		1	17	9	7	0	3		1	18.5185
255	1	2	0	4	1	2	0	2	0	1	1	2		4		1	17	9	8.5	0	3	1	1	24.6914		0	300	0	120	30	480	120	330	480	4	1	3	3	2	5	5	4	2.5	2.5	3.05882	2.55	4.66667	1	4.66667
255	2	0	1	1	1	2	0	2	0	1	1	2		4		1	17	9	8.5	0	3	1	1	24.6914
255	3	1	2	1	1	2	0	2	0	1	1	2		4		1	17	9	8.5	0	3	1	1	24.6914
256	1	2	0	4	1	2	0	2	0	1	1	2		4		1	17	9	2.7	0	3	1	1	19.5682		200	0	0	120	0	60	320	0	60	5	1	5	4	5	5	5	5	4.25	4.09091	5	1.95238	4	1	2
256	2	0	1	1	1	2	0	2	0	1	1	2		4		1	17	9	2.7	0	3	1	1	19.5682
256	3	1	2	1	1	2	0	2	0	1	1	2		4		1	17	9	2.7	0	3	1	1	19.5682
257	1	2	0	4	1	2	0	2	0	1	1	2	1	2		1	18	9	16.4	0	3	1	1	20.0474		0	500	0	20	30	130	20	530	130	4	4	2	5	2	4	5	4	3	4.09091	3.76471	3.09524	4	1	4
257	2	0	1	1	1	2	0	2	0	1	1	2	1	2		1	18	9	16.4	0	3	1	1	20.0474		0	600	0	0	30	600	0	630	600	4	4	5	5	2	5	5	5	1.75	2.54545	3.88235	3.09524	3	0	1
257	3	1	2	1	1	2	0	2	0	1	1	2	1	2		1	18	9	16.4	0	3	1	1	20.0474
258	1	2	0	4	1	2	0	2	0	1	1	2	1	2		1	17	9	10.7	0	3	1	1	18.992		25	0	0	40	600	0	65	600	0	5	2	4	3	2	4	4	3	3.5	1.90909	3.82353	1.95238	3.33333	0	2.33333
258	2	0	1	1	1	2	0	2	0	1	1	2	1	2		1	17	9	10.7	0	3	1	1	18.992		50	0	0	90	0	0	140	0	0	4	2	4	3	3	4	4	3	3.5	2.63636	4.17647	2.2381	4	1	2.66667
258	3	1	2	1	1	2	0	2	0	1	1	2	1	2		1	17	9	10.7	0	3	1	1	18.992
259	1	2	0	4	1	2	0	2	0	1	1	2	1	2		1	17	9	3.8	0	3		1	20.0617		100	0	0	10	0	20	110	0	20	5	4	4	4	5	4	4	4	4.25	3.81818	3.29412	1.85714	4	1	2.33333
259	2	0	1	1	1	2	0	2	0	1	1	2	1	2		1	17	9	3.8	0	3		1	20.0617		135	0	0	10	0	20	145	0	20	5	5	4	5	5	5	5	5	4	3.45455	3.70588	2.42857	4	1	3.33333
259	3	1	2	1	1	2	0	2	0	1	1	2	1	2		1	17	9	3.8	0	3		1	20.0617
260	1	2	0	4	1	2	0	2	0	1	1	2	1	2		0	17	9	1.4	0	3	1	1	20.4382		100	0	0	90	0	40	190	0	40	4	3	5	5	3	2	3	4	4	3.36364	4.47059	1.90476	5	2	2
260	2	0	1	1	1	2	0	2	0	1	1	2	1	2		0	17	9	1.4	0	3	1	1	20.4382		100	0	0	120	0	90	220	0	90	5	3	5	5	2	2	5	4	4.75	3.54545	4.64706	1.80952	5	2	1.66667
260	3	1	2	1	1	2	0	2	0	1	1	2	1	2		0	17	9	1.4	0	3	1	1	20.4382
261	1	2	0	4	1	2	0	2	0	1	1	2		4		1	17	9	6.4	0	3	2	1	23.6295		300	0	0	240	240	20	540	240	20	2	5	2	2		4	4	4	5	2.7	2.4375	2.46667	5	2	4
261	2	0	1	1	1	2	0	2	0	1	1	2		4		1	17	9	6.4	0	3	2	1	23.6295
261	3	1	2	1	1	2	0	2	0	1	1	2		4		1	17	9	6.4	0	3	2	1	23.6295
262	1	2	0	4	1	2	0	2	0	1	1	2	1	2		1	17	9	13.6	0	3	2	1	23.1481		0	350	0	80			80	350	0	5	1	3	4	5	5	4	3	3.75	3.5	3.23529	2	5	2	1
262	2	0	1	1	1	2	0	2	0	1	1	2	1	2		1	17	9	13.6	0	3	2	1	23.1481		0	335	0	210	0	0	210	335	0	5	1	5	5	5	4	4	4	5	3.54545	3.23529	1.80952	4	1	1
262	3	1	2	1	1	2	0	2	0	1	1	2	1	2		1	17	9	13.6	0	3	2	1	23.1481
263	1	2	0	4	1	2	0	2	0	1	1	2	1	2		1	17	9	4.7	0	3	1	1	24.1946		200	0	0		0	80	200	0	80	5	4	5	5	1	5	5	2	4.75	3.2	4.25	4.05882	5	2	5
263	2	0	1	1	1	2	0	2	0	1	1	2	1	2		1	17	9	4.7	0	3	1	1	24.1946		300	0	0	360	0	0	660	0	0	5	5	5	5	1	4	5	5	4	2.81818	4.17647	1.19048	4	1	4
263	3	1	2	1	1	2	0	2	0	1	1	2	1	2		1	17	9	4.7	0	3	1	1	24.1946
264	1	2	0	4	1	2	0	2	0	1	1	2	1	2		1	17	9	11.1	0	3		1	20.4152		0	750	10	20	0	0	20	750	10	5	3	3	3	1	2	2	2	2.75	2.54545	2.94118	2.85714	3	0	2
264	2	0	1	1	1	2	0	2	0	1	1	2	1	2		1	17	9	11.1	0	3		1	20.4152		0	700	0				0	700	0	1	4	3	4	5	2	3	2	3	3.18182	3.88235	3.7619	3	0	3.66667
264	3	1	2	1	1	2	0	2	0	1	1	2	1	2		1	17	9	11.1	0	3		1	20.4152
265	1	2	0	4	1	2	0	2	0	1	1	2	1	3		1	17	9	6.3	0	3		2	22.7204		0	0	150	3	30	60	3	30	210	5	4	5	3	5	5	3	5	2	2.63636	4.11765	2.90476	4	1	2.66667
265	2	0	1	1	1	2	0	2	0	1	1	2	1	3		1	17	9	6.3	0	3		2	22.7204		0	0	150	20	60	150	20	60	300	5	2	4	3	4	3	5	3	2	1.90909	3.52941	3.33333	4	1	3
265	3	1	2	1	1	2	0	2	0	1	1	2	1	3		1	17	9	6.3	0	3		2	22.7204		0	0	375	0	0	1080	0	0	1455	5	3	4	3	2	4	5	3	2.25	2.18182	3.70588	3.28571	3	0	3
266	1	2	0	4	1	2	0	2	0	1	1	2	1	2		1	17	9	10.6	0	3	2	1	17.9592				250			350			600	5	5	5	5	4	5	5	5	2.25	1.45455	4.3125	2.7619	3.33333	0	2.33333
266	2	0	1	1	1	2	0	2	0	1	1	2	1	2		1	17	9	10.6	0	3	2	1	17.9592		0	0	250	0	0	0	0	0	250	5	1	5	1	4	5	5	5	1.25	1.45455	3.23529	2.80952	3	0	3
266	3	1	2	1	1	2	0	2	0	1	1	2	1	2		1	17	9	10.6	0	3	2	1	17.9592
267	1	2	0	4	1	2	0	2	0	1	1	2	1	3		1	17	9	5	0	3	1	1	22.8774		250	0	0	40	0	175	290	0	175	5	4	5	4	4	3	5	5	4.25	2.54545	3.64706	2.2381	2.33333	0	1
267	2	0	1	1	1	2	0	2	0	1	1	2	1	3		1	17	9	5	0	3	1	1	22.8774		225	0	20	45	0	120	270	0	140	4	4	4	4	5	4	5	5	4.25	2.81818	3.64706	2.19048	3	0	1.66667
267	3	1	2	1	1	2	0	2	0	1	1	2	1	3		1	17	9	5	0	3	1	1	22.8774		225	0	0	70	0	90	295	0	90	4	4	4	4	2	4	5	5	4.5	2.72727	3.82353	1.80952	3	0	2
268	1	2	0	4	1	2	0	2	0	1	1	2		4		1	17	9	5.5	0	3	2	1	21.1327		225	0	0	180	0		405	0	0	5	5	4	5	5	5	5	4	4.75	4.36364	4.11765	1.45	5	2	1
268	2	0	1	1	1	2	0	2	0	1	1	2		4		1	17	9	5.5	0	3	2	1	21.1327
268	3	1	2	1	1	2	0	2	0	1	1	2		4		1	17	9	5.5	0	3	2	1	21.1327
269	1	2	0	4	1	2	0	2	0	1	1	2		4		1	17	9	15	0	3	2	1	19.5918		4	0	20	0	0	20	4	0	40	5	5	3	2	3	4	5	4	4.75	2.54545	3.58824	2.61905	3.66667	0	1.33333
269	2	0	1	1	1	2	0	2	0	1	1	2		4		1	17	9	15	0	3	2	1	19.5918
269	3	1	2	1	1	2	0	2	0	1	1	2		4		1	17	9	15	0	3	2	1	19.5918
270	1	2	0	4	1	2	0	2	0	1	1	2	1	1		0	17	9	13.2	0	3	1	1	29.0688		0	650	0	180	120	90	180	770	90	5	4	2	5	2	3	4	3	4.75	2.63636	5	2.4	2	0	1
270	2	0	1	1	1	2	0	2	0	1	1	2	1	1		0	17	9	13.2	0	3	1	1	29.0688		0	400	0	60	0	900	60	400	900	2	3	3	4	3	2	2	3	1	2.27273	3.41176	3.4	2.33333	0	4
270	3	1	2	1	1	2	0	2	0	1	1	2	1	1		0	17	9	13.2	0	3	1	1	29.0688		0	800	0	180	140	120	180	940	120	2	3	3	4	2	4	3	3	3.25	3.45455	3.47059	3.14286	3.66667	0	4
272	1	2	0	4	1	2	0	2	0	1	1	2	1	2		1	17	9	20.1	0	3	2	1	23.4568		50	300	0	10	0	0	60	300	0	5	3	2	2	5	5	5	3	3.5	2.09091	2	2.85	4	1	2
272	2	0	1	1	1	2	0	2	0	1	1	2	1	2		1	17	9	20.1	0	3	2	1	23.4568		0	600	150	150	150	180	150	750	330	1	3	2	2		5	3	4	4	3	3.25	4	2	0	3
272	3	1	2	1	1	2	0	2	0	1	1	2	1	2		1	17	9	20.1	0	3	2	1	23.4568
273	1	2	0	4	1	2	0	2	0	1	1	2		4		1	17	9	0.8	0	3	2	1	21.2245		55	0	0	45	0	10	100	0	10	5	2	5	5	3	5	5	5	5	4.18182	3.94118	1.19048	4	1	1.66667
273	2	0	1	1	1	2	0	2	0	1	1	2		4		1	17	9	0.8	0	3	2	1	21.2245
273	3	1	2	1	1	2	0	2	0	1	1	2		4		1	17	9	0.8	0	3	2	1	21.2245
274	1	2	0	4	1	2	0	2	0	1	1	2		4		1	18	9	5.1	0	3	1	1	20.9024		0	250	0	66	0	0	66	250	0	5	2	4	2	5	5	3	3	4.75	4.18182	4.05882	1.38095	5	2	1
274	2	0	1	1	1	2	0	2	0	1	1	2		4		1	18	9	5.1	0	3	1	1	20.9024
274	3	1	2	1	1	2	0	2	0	1	1	2		4		1	18	9	5.1	0	3	1	1	20.9024
275	1	2	0	4	1	2	0	2	0	1	1	2		4		1	17	9	5.1	0	3	1	1	19.0311		150	0	0	20	0	120	170	0	120	4	3	5	5	3	4	3	4	3.75	3.72727	4.17647	1.42857	5	2	2.33333
275	2	0	1	1	1	2	0	2	0	1	1	2		4		1	17	9	5.1	0	3	1	1	19.0311
275	3	1	2	1	1	2	0	2	0	1	1	2		4		1	17	9	5.1	0	3	1	1	19.0311
277	1	2	0	4	1	2	0	2	0	1	1	2	1	2		1	17	9	5.2	0	3	1	1	21.6049		200	0	0	56	0	42	256	0	42	5	5	5	1	5	5	5	5	3	2.54545	2.64706	1.19048	5	2	5
277	2	0	1	1	1	2	0	2	0	1	1	2	1	2		1	17	9	5.2	0	3	1	1	21.6049		150	0	0	60	0	60	210	0	60	5	5	5	1	1	5	5	5	4	5	4.23529	1.57143	4.66667	1	1
277	3	1	2	1	1	2	0	2	0	1	1	2	1	2		1	17	9	5.2	0	3	1	1	21.6049
278	1	2	0	4	1	2	0	2	0	1	1	2	1	2		1	17	9	3.4	0	3		1	21.6049		50	0	20	60	0	30	110	0	50	5	1		4	2	4	5	4	5	4.3	2.47059	1.57895	5	2	1
278	2	0	1	1	1	2	0	2	0	1	1	2	1	2		1	17	9	3.4	0	3		1	21.6049		100	0	0	70	0	30	170	0	30	1	4	2	4	3	1	2	2	5	1.81818	1.47059	4.14286	5	2	4
278	3	1	2	1	1	2	0	2	0	1	1	2	1	2		1	17	9	3.4	0	3		1	21.6049
279	1	2	0	4	1	2	1	3	1	2	1	2	1	1		1	17	9	7.6	0	3	1	1	18.937		0	45	80	100	0	80	100	45	160	5	5	3	3	2	5	5	5	4	2.18182	4.52941	1.71429	5	2	2
279	2	0	1	1	1	2	1	3	1	2	1	2	1	1		1	17	9	7.6	0	3	1	1	18.937		0	60	120	210	0	60	210	60	180	5	5	4	2	3	5	5	5	4.25	3.90909	4.64706	1.85714	5	2	4
279	3	1	2	1	1	2	1	3	1	2	1	2	1	1		1	17	9	7.6	0	3	1	1	18.937			40	80	150	0	60	150	40	140	4	3	4	3	2	4	5	5	4.5	3.63636	4.70588	2.09524	5	2	3.66667
280	1	2	0	4	1	2	0	2	0	1	1	2		4		1	17	9	1.8	0	3	1	1	20.6758		200	0	0	640	0	60	840	0	60	4	4	2	5	2	4	4	3	5	3.81818	4	1.47619	4.33333	1	1.33333
280	2	0	1	1	1	2	0	2	0	1	1	2		4		1	17	9	1.8	0	3	1	1	20.6758
280	3	1	2	1	1	2	0	2	0	1	1	2		4		1	17	9	1.8	0	3	1	1	20.6758
281	1	2	0	4	1	2	0	2	0	1	1	2	1	1		1	17	10	12.3	1	2	1	1	18.6122		300	200	0	15	50	0	315	250	0	4	2	5	2	4	4	4	3	3	2.54545	3.23529	2.38095	3.66667	0	2.33333
281	2	0	1	4	1	2	0	2	0	1	1	2	1	1		1	17	10	12.3	1	2	1	1	18.6122		100	125	0	100	125	0	200	250	0	4	3	4	4	4	2	3	3	3.25	3	3.52941	2.04762	2	0	2
281	3	1	2	1	1	2	0	2	0	1	1	2	1	1		1	17	10	12.3	1	2	1	1	18.6122		100	300	0	30	0	60	130	300	60	5	3	5	5	3	4	3	3	3.5	3.27273	3.70588	2.61905	3	0	1
282	1	2	0	4	1	2	0	2	0	1	1	2	1	2		0	19	10	1	1	2	1	2	18.4911		150	0	0	0	30	0	150	30	0	5	1	5	5	2	5	4	4	3.75	2.27273	4.35294	2.33333	5	2	1
282	2	0	1	4	1	2	0	2	0	1	1	2	1	2		0	19	10	1	1	2	1	2	18.4911		120	0	50	90	0	60	210	0	110	5	1	5	1	1	4	2	2	3.5	4.33333	4.52941	5	1	0	1
282	3	1	2	1	1	2	0	2	0	1	1	2	1	2		0	19	10	1	1	2	1	2	18.4911
283	1	2	0	4	1	2	0	2	0	1	1	2	1	2		0	17	10	7.7	0	3	2	1	19.1001		0	125	30	0	0	240	0	125	270	5	1	4	1	2	4	4	3	1.75	2.18182	3.47059	2.95238	3	0	1.66667
283	2	0	1	4	1	2	0	2	0	1	1	2	1	2		0	17	10	7.7	0	3	2	1	19.1001		0	150	0	20	0	280	20	150	280	2	1	4	3	2	4	4	3	2.25	2.27273	2.94118	2.66667	3	0	2
283	3	1	2	1	1	2	0	2	0	1	1	2	1	2		0	17	10	7.7	0	3	2	1	19.1001
284	1	2	0	4	1	2	0	2	0	1	1	2	1	2		0	17	10	13.6	0	3	1	1	30.0838		0	650	50	10	0	210	10	650	260	5	1	4	2	2	4	4	3	1.25	2.36364	3.47059	3.19048	2.66667	0	1
284	2	0	1	4	1	2	0	2	0	1	1	2	1	2		0	17	10	13.6	0	3	1	1	30.0838		0	500	0	20	0	80	20	500	80	4	1	4	3	2	4	4	3	2.25	2.63636	2.94118	2.66667	3	0	3
284	3	1	2	1	1	2	0	2	0	1	1	2	1	2		0	17	10	13.6	0	3	1	1	30.0838
285	1	2	0	4	1	2	0	2	0	1	1	2	1	1		1	19	10	15.6	1	3	2	1	23.3563		0	600	0	270	720	630	270	1320	630	5	3	4	4	3	5	4	2	3.5	2.81818	3.52941	1.95238	4	1	3.33333
285	2	0	1	4	1	2	0	2	0	1	1	2	1	1		1	19	10	15.6	1	3	2	1	23.3563		0	850	0	120	0	510	120	850	510	4	3	4	5	2	4	4	4	3.75	3.45455	4.17647	1.38095	4	1	4
285	3	1	2	1	1	2	0	2	0	1	1	2	1	1		1	19	10	15.6	1	3	2	1	23.3563		100	600	0	1190	850	0	1290	1450	0	5	4	4	4	3	4	5	3	3.75	3.36364	3.88235	3.2381	2.66667	0	1
286	1	2	0	4	1	2	0	2	0	1	1	2		4		0	17	10	17	0	3	1	1	22.3081		0	0	250	0	0		0	0	250	5	2	5	1	2	1	5	5	1	1.18182	4.35294	2.95238	3	0	3.33333
286	2	0	1	4	1	2	0	2	0	1	1	2		4		0	17	10	17	0	3	1	1	22.3081
286	3	1	2	1	1	2	0	2	0	1	1	2		4		0	17	10	17	0	3	1	1	22.3081
287	1	2	0	4	1	2	0	2	0	1	1	2	1	2		0	17	10	10	0	3	1	1	18.0697		0	300	0	80	120	60	80	420	60	5	1	5	1	2	5	4	5	1.75	1.72727	1.94118	2.85	3	0	1
287	2	0	1	4	1	2	0	2	0	1	1	2	1	2		0	17	10	10	0	3	1	1	18.0697		0	300	0	120	300	120	120	600	120	5	1	3	2	1	4	5	5	1.75	1.18182	3.70588	3.52381	3	0	2
287	3	1	2	1	1	2	0	2	0	1	1	2	1	2		0	17	10	10	0	3	1	1	18.0697
288	1	2	0	4	1	2	0	2	0	1	1	2	1	1		0	17	10	14.2	1	3	2	1	24.8358		300	300	0	50	0	180	350	300	180	5	1	4	4	3	4	3	3	3.5	2.63636	4.11765	2.05	5	2	2.66667
288	2	0	1	4	1	2	0	2	0	1	1	2	1	1		0	17	10	14.2	1	3	2	1	24.8358		225	200	0	40	0	180	265	200	180	4	2	4	2	2	4	4	4	3.25	4	3.35294	3.57895	2.33333	0	3
288	3	1	2	1	1	2	0	2	0	1	1	2	1	1		0	17	10	14.2	1	3	2	1	24.8358		200	250	0	0	40	20	200	290	20	4	2	4	4	2	4	3	3	3.75	3.18182	3.88235	2.47619	4	1	2.66667
290	1	2	0	4	1	2	0	2	0	1	1	2		4		0	17	10	1.8	0	3		1	19.9219		300	0	75	60	180	120	360	180	195	5	4	3	4	1	1	3	3	3.25	3.72727	4.23529	2.38095	4	1	1
290	2	0	1	4	1	2	0	2	0	1	1	2		4		0	17	10	1.8	0	3		1	19.9219
290	3	1	2	1	1	2	0	2	0	1	1	2		4		0	17	10	1.8	0	3		1	19.9219
291	1	2	0	4	1	2	0	2	0	1	1	2		3		1	17	10	9	0	2		1			0	20	72	12	40		12	60	72	4	1	3	3	1	3	5	5	1.25	2.27273	3	2.2381	4	1	2.66667
291	2	0	1	4	1	2	0	2	0	1	1	2		3		1	17	10	9	0	2		1
291	3	1	2	1	1	2	0	2	0	1	1	2		3		1	17	10	9	0	2		1			0	18		0	18		0	36		3	1	3	3	1	1	3	3	1	2.81818	3	3.19048	1	0	1.66667
292	1	2	0	4	1	2	0	2	0	1	1	2	1	2		1	17	10	1	0	3	2	1	25.1063		10	0	25	0	0	60	10	0	85	4	2	5	3	4	4	5	5	2.75	3.18182	3.64706	2.09524	4	1	3
292	2	0	1	4	1	2	0	2	0	1	1	2	1	2		1	17	10	1	0	3	2	1	25.1063		0	0	50	60	0	180	60	0	230	5	2	5	3	3	4	5	5	2.5	3.09091	3.11765	1.52381	3	0	2
292	3	1	2	1	1	2	0	2	0	1	1	2	1	2		1	17	10	1	0	3	2	1	25.1063
293	1	2	0	4	1	2	0	2	0	1	1	2	1	1		0	17	10	9.8	1	2		1	25.3906		0	300	20	10	30		10	330	20	5	2	5	5	5	5	5	1	2.25	1.18182	3.06667	2.38095	4	1	1
293	2	0	1	4	1	2	0	2	0	1	1	2	1	1		0	17	10	9.8	1	2		1	25.3906		150	150	0	0	180	0	150	330	0	5	2	5	5	1	4	5	5	3	1.90909	3	2.47619	3.66667	0	2
293	3	1	2	1	1	2	0	2	0	1	1	2	1	1		0	17	10	9.8	1	2		1	25.3906		150	300	60	0	0	30	150	300	90	5	1	5	5	1	5	5	5	1	1.09091	3	3.95238	3	0	2
294	1	2	0	4	1	2	0	2	0	1	1	2	1	1		0	17	10	10.7	1	2		1	17.7154		75	150	0	60	180	0	135	330	0	5	1	5	5	1	5	5	4	4	4.09091	4.52941	3.04762	5	2	3
294	2	0	1	4	1	2	0	2	0	1	1	2	1	1		0	17	10	10.7	1	2		1	17.7154		75	150	0	75	180	0	150	330	0	5	1	5	5	1	3	5	5	4	3	3.76471	3.80952	4	1	2
294	3	1	2	1	1	2	0	2	0	1	1	2	1	1		0	17	10	10.7	1	2		1	17.7154		100	200	0	100	200	0	200	400	0	4	2	4	2	2	4	4	4	3	3	3	2.85714	4	1	3
295	1	2	0	4	1	2	0	2	0	1	1	2	1	1		0	18	10	3.7	1	2		1	17.301		45	0	45	75	0	80	120	0	125	5	1	5	1	2	1	4	4	4.5	4.18182	4.88235	1.09524	5	2	2.66667
295	2	0	1	4	1	2	0	2	0	1	1	2	1	1		0	18	10	3.7	1	2		1	17.301		100	0	0	50	0	0	150	0	0	5	2	5	5	2	3	4	5	5	4.09091	4.94118	4	5	2	4
295	3	1	2	1	1	2	0	2	0	1	1	2	1	1		0	18	10	3.7	1	2		1	17.301				40	60	45	45	60	45	85	4	2	4	2	1	5	3	3	3.75	3.54545	4.23529	3.14286	4	1	2
296	1	2	0	4	1	2	0	2	0	1	1	2	1	2		1	17	10	1.2	0	3		1	24.6914		100	0	0	360	0	30	460	0	30	5	5	5	1	4	5	5	5	5	4.09091	5	1.61905	5	2	1
296	2	0	1	4	1	2	0	2	0	1	1	2	1	2		1	17	10	1.2	0	3		1	24.6914		50	0	0	50	30	30	100	30	30	5	1	5	1	1	5	5	5	5	3.63636	5	1.19048	5	2	1
296	3	1	2	1	1	2	0	2	0	1	1	2	1	2		1	17	10	1.2	0	3		1	24.6914
297	1	2	0	4	1	2	0	2	0	1	1	2	1	2		1	18	10	1.4	0	3	1	1	23.5102		50	0	0	90	60	360	140	60	360	5	1	5	2	3	4	4	4	4	3.54545	3	1.85714	5	2	2
297	2	0	1	4	1	2	0	2	0	1	1	2	1	2		1	18	10	1.4	0	3	1	1	23.5102		60	30	0	120	0	360	180	30	360	5	4	4	4	3	4	3	3	4	3.27273	3.82353	2.14286	3	0	2
297	3	1	2	1	1	2	0	2	0	1	1	2	1	2		1	18	10	1.4	0	3	1	1	23.5102
299	1	2	0	4	1	2	1	3	1	2	1	2	1	1		1	17	10	1	1	2	1	1	20.9366		100	0	0	60	0	0	160	0	0	5	1	5	5	1	5	5	2	4.25	3.36364	4.4375	2.7	3.66667	0	1
299	2	0	1	4	1	2	1	3	1	2	1	2	1	1		1	17	10	1	1	2	1	1	20.9366		75	0	0	60	0	0	135	0	0	5	5	4	4	5	5	5	5	4.5	2.81818	3.70588	3.33333	3	0	1
299	3	1	2	1	1	2	1	3	1	2	1	2	1	1		1	17	10	1	1	2	1	1	20.9366		75	0	0	30	0	0	105	0	0	5	3	4	4	4	4	4	3	4.5	3.27273	3.58824	2.85714	4	1	1
300	1	2	0	4	1	2	1	3	1	2	1	2	1	1		1	17	10	8.6	1	2	1	1	21.6049		0	300	100	0	360	360	0	660	460	5	2	4	3	3	3	5	5	3.25	3.36364	3.70588	1.80952	2	0	1.66667
300	2	0	1	4	1	2	1	3	1	2	1	2	1	1		1	17	10	8.6	1	2	1	1	21.6049		125	150	0	0	0	175	125	150	175	4	3	4	2	1	4	5	5	2.5	1.45455	1.23529	4	2	0	2
300	3	1	2	1	1	2	1	3	1	2	1	2	1	1		1	17	10	8.6	1	2	1	1	21.6049		10	300	32	36	45	95	46	345	127	2	3	2	3	4	1	4	2	2	1.27273	1.35294		1	0	1
301	1	2	0	4	1	2	0	2	0	1	1	2	1	1		1	17	10	5.6	1	2		1	30.0712		0	0	150	180	0	420	180	0	570	5	1	5	1	2	4	5	5	3.25	3	3.23529	2.14286	5	2	5
301	2	0	1	4	1	2	0	2	0	1	1	2	1	1		1	17	10	5.6	1	2		1	30.0712		0	0	150	90	0	280	90	0	430	5	3	5	1	5	5	3	5	1	3.54545	4.35294	1.80952	5	2	1
301	3	1	2	1	1	2	0	2	0	1	1	2	1	1		1	17	10	5.6	1	2		1	30.0712		50	0	150	420		630	470	0	780	5	3	5	1	5	5	3	3	3.75	4.18182	4.05882	1.85714	4.66667	1	1
302	1	2	0	4	1	2	0	2	0	1	1	2	1	1		1	17	10	6.3	1	2	1	1	19.4444		0	125	125	20	75		20	200	125	5	1	5	4	5	1	2	1	2.5	2.90909	3.47059	2.28571	2.33333	0	1
302	2	0	1	4	1	2	0	2	0	1	1	2	1	1		1	17	10	6.3	1	2	1	1	19.4444		0	0	100	40	0	80	40	0	180	5	5	5	5	5	5	5	5	2.75	2.72727	3.47059	1.80952	3	0	1
302	3	1	2	1	1	2	0	2	0	1	1	2	1	1		1	17	10	6.3	1	2	1	1	19.4444		0	80	90	30	75	40	30	155	130	5	4	5	5	5	5	5	5	3	3.72727	3.52941	2.38095	3	0	1
303	1	2	0	4	1	2	0	2	0	1	1	2	1	1		1	17	10	21.5	1	2		1	21.8776		0	900		420			420	900		5	4	1	5	5	5	4	4	3.5	4.18182	4.47059	2.38095	5	2	1
303	2	0	1	4	1	2	0	2	0	1	1	2	1	1		1	17	10	21.5	1	2		1	21.8776		0	150	0	150	240	0	150	390	0	5	5	2	4	5	5	5	5	4.25	4	4.23529	2.2381	4.66667	1	1
303	3	1	2	1	1	2	0	2	0	1	1	2	1	1		1	17	10	21.5	1	2		1	21.8776		150	30	0	210	0	0	360	30	0	4	4	1	5	5	5	5	5	4.75	4.09091	4.58824	2.04762	5	2	1
304	1	2	0	4	1	2	0	2	0	1	1	2	1	2		0	17	10	10	0	3	1	1	21.875		0	300	0	40	0	20	40	300	20	4	1	3	3	2	5	4	4	2.5	3.18182	3.05882	2.78947	4	1	2
304	2	0	1	4	1	2	0	2	0	1	1	2	1	2		0	17	10	10	0	3	1	1	21.875		0	225	0	10	120	0	10	345	0	4	3	4	2	2	5	4	4	2.25	3.09091	3.11765	3.04762	4	1	2
304	3	1	2	1	1	2	0	2	0	1	1	2	1	2		0	17	10	10	0	3	1	1	21.875
305	1	2	0	4	1	2	0	2	0	1	1	2	1	2		0	17	10	15	0	3	1	1	30.4832		0	250	0	10	0	90	10	250	90	5	1	5	3	2	4	5	3	2.25	3	4.17647	2.90476	4	1	2
305	2	0	1	4	1	2	0	2	0	1	1	2	1	2		0	17	10	15	0	3	1	1	30.4832		0	350	0	21	20	40	21	370	40	5	1	4	4	4	5	4	4	3	2.18182	3.52941	2.80952	4	1	2
305	3	1	2	1	1	2	0	2	0	1	1	2	1	2		0	17	10	15	0	3	1	1	30.4832
306	1	2	0	4	1	2	0	2	0	1	1	2	1	2		1	17	10	3.9	0	3	2	1	19.1598		0	0	100	30	0	90	30	0	190	5	1	5	2	2	4	5	5	2.66667	2.81818	3.82353	2.90476	3	0	2
306	2	0	1	4	1	2	0	2	0	1	1	2	1	2		1	17	10	3.9	0	3	2	1	19.1598		0	0	100		0		0	0	100	5	4	4	4	4	4	4	4	2.5	2	3.70588	2.90476	4	1	3
306	3	1	2	1	1	2	0	2	0	1	1	2	1	2		1	17	10	3.9	0	3	2	1	19.1598
307	1	2	0	4	1	2	0	2	0	1	1	2	1	2		0	17	10	6	0	3	1	1	24.2215		0	0	100	60	30	120	60	30	220	5	3	4	5	4	5	1	1	2.25	3.63636	3.70588	2.19048	4	1	2.33333
307	2	0	1	4	1	2	0	2	0	1	1	2	1	2		0	17	10	6	0	3	1	1	24.2215		0	0	100	0	0	420	0	0	520	4	4	4	2	4	4	4	4	2.75	3.18182	3.88235	2	4	1	3
307	3	1	2	1	1	2	0	2	0	1	1	2	1	2		0	17	10	6	0	3	1	1	24.2215
308	1	2	0	4	1	2	0	2	0	1	1	2	1	1		0	17	10	3.6	1	2	1	1	21.551		0	200	0	30	120		30	320	0	5	4	3	4	4	2	3	3	2.25	2.63636	3.52941	1.95238	3	0	1
308	2	0	1	4	1	2	0	2	0	1	1	2	1	1		0	17	10	3.6	1	2	1	1	21.551		15	150	10	15	80	10	30	230	20	5	2	4	2	3	4	4	4	4	3.09091	3.82353	2.52381	3	0	2
308	3	1	2	1	1	2	0	2	0	1	1	2	1	1		0	17	10	3.6	1	2	1	1	21.551		0	100	0	60	120	30	60	220	30	4	2	4	2	3	5	3	3	3	3.36364	3.64706	2.71429	3	0	2
309	1	2	0	4	1	2	0	2	0	1	1	2	1	2		0	17	10		0	3		1	18.0662		0	450	0		720	120	0	1170	120	4	2	4	4	2	3	4	2	1.75	2.36364	3.47059	2.7619	3	0	2
309	2	0	1	4	1	2	0	2	0	1	1	2	1	2		0	17	10		0	3		1	18.0662		0	400	0	90	0	0	90	400	0	4	2	4	3	2	4	4	3	2	2	3.17647	3.80952	3	0	1
309	3	1	2	1	1	2	0	2	0	1	1	2	1	2		0	17	10		0	3		1	18.0662
310	1	2	0	4	1	2	0	2	0	1	1	2	1	2		0	17	10	1.4	0	3	1	1	20.1733		150	0		180	20	360	330	20	360	5	2	5	4	1	4	3	3	3.75	2.63636	3.52941	1.94444	4	1	1.33333
310	2	0	1	4	1	2	0	2	0	1	1	2	1	2		0	17	10	1.4	0	3	1	1	20.1733		100	0	0	140	0	0	240	0	0	5	2	5	4	1	4	3	3	5	3.54545	4.88235	3.38095	4	1	2.66667
310	3	1	2	1	1	2	0	2	0	1	1	2	1	2		0	17	10	1.4	0	3	1	1	20.1733
311	1	2	0	4	1	2	0	2	0	1	1	2	1	2		0	17	10	8.7	0	3		1	23.6614		0	0	150			720	0	0	870	4	2	4	4	2	3	4	2	1.5	2.72727	3.35294	2.90476	3	0	1
311	2	0	1	4	1	2	0	2	0	1	1	2	1	2		0	17	10	8.7	0	3		1	23.6614		0	120	240	60	60	90	60	180	330	5	1	4	3	2	4	4	3	2.25	2.27273	3.58824	3.09524	3	0	1
311	3	1	2	1	1	2	0	2	0	1	1	2	1	2		0	17	10	8.7	0	3		1	23.6614
312	1	2	0	4	1	2	0	2	0	1	1	2	1	1		0	17	10	1.1	1	3	1	1	17.301		150	0	0	200	120	0	350	120	0	5	1	5	2	2	4	4	3	4.25	4.09091	3.58824	1.6	3	0	2
312	2	0	1	4	1	2	0	2	0	1	1	2	1	1		0	17	10	1.1	1	3	1	1	17.301		50	0	0	60	0	0	110	0	0	5	4	2	1	3	2	4	3	3.75	3	3.76471	2.57143	4	1	4
312	3	1	2	1	1	2	0	2	0	1	1	2	1	1		0	17	10	1.1	1	3	1	1	17.301		50	0	0	40	0	0	90	0	0	5	4	5	1	3	5	5	4	5	4.54545	4.23529	3.28571	4	1	4
313	1	2	0	4	1	2	0	2	0	1	1	2	1	1		1	17	10	0.9	1	3	2	1	20.2449		90	0	20	90	0	105	180	0	125	4	1	4	5	2	5	4	4	2	2.27273	3.52941	2.14286	3	0	2
313	2	0	1	4	1	2	0	2	0	1	1	2	1	1		1	17	10	0.9	1	3	2	1	20.2449		150	0	10	30	0	105	180	0	115	5	2	5	1	2	4	4	4	2.25	2.90909	3.64706	3	5	2	1
313	3	1	2	1	1	2	0	2	0	1	1	2	1	1		1	17	10	0.9	1	3	2	1	20.2449		50	0	0	40	0	70	90	0	70	5	2	5	5	4	4	3	3	2.75	2.27273	2.94118	2.7619	4	1	1
314	1	2	0	4	1	2	0	2	0	1	1	2	1	1		0	17	10	12	1	3		1	19.052		100	300	60	210	30	120	310	330	180	5	2	5	1	3	4	4	3	3.75	3.33333	4.05882	2.04762	4	1	2
314	2	0	1	4	1	2	0	2	0	1	1	2	1	1		0	17	10	12	1	3		1	19.052		60	300	0	210	0	240	270	300	240	5	1	5	1	3	4	5	5	3.75	3.45455	4.29412	2	4.66667	1	2.33333
314	3	1	2	1	1	2	0	2	0	1	1	2	1	1		0	17	10	12	1	3		1	19.052		90	300	0	315	0	90	405	300	90	5	1	5	2	2	4	4	4	4	4.54545	4.70588	2.38095	4	1	2
315	1	2	0	4	1	2	1	3	1	2	1	2	1	1		0	17	10	11.5	1	3	2	1	31.1419		0	0	225	0	30	315	0	30	540	4	1	5	4	1	4	4	4	1	1	1	4.33333	2	0	1
315	2	0	1	4	1	2	1	3	1	2	1	2	1	1		0	17	10	11.5	1	3	2	1	31.1419		0	0	150	0	0	210	0	0	360	3	2	4	3	1	4	4	4	1	1	2.875	3.61905	1	0	1
315	3	1	2	1	1	2	1	3	1	2	1	2	1	1		0	17	10	11.5	1	3	2	1	31.1419		0	0	200	0	0	280	0	0	480	4	1	3	3	1	2	5	5	1	1	4.05882	4.38095	1	0	1
316	1	2	0	4	1	2	1	3	1	2	1	2	1	1		0	18	10	1.5	1	2		1	21.0962		200	0	0	120	0	120	320	0	120	5	1	5	5	2	5	4	4	4.25	3.72727	4.29412	4.04762	5	2	4.33333
316	2	0	1	4	1	2	1	3	1	2	1	2	1	1		0	18	10	1.5	1	2		1	21.0962		100	0	0	140	0	0	240	0	0	5	3	5	4	4	5	4	4	4.5	4.2	5	4.47619	5	2	3.33333
316	3	1	2	1	1	2	1	3	1	2	1	2	1	1		0	18	10	1.5	1	2		1	21.0962			0	0		0	0		0	0	4	2	3	2		3	4	3	3.75	3.63636	3.47059	3.42857	3.66667	0	3.66667
317	1	2	0	4	1	2	0	2	0	1	1	2	1	1		0	17	10	1	0	2	1	1	17.7458		150	0	0	0	30	0	150	30	0	5	1	5	5	1	5	4	4	4.25	3.2	3.47059	3.61905	3.66667	0	3.33333
317	2	0	1	4	1	2	0	2	0	1	1	2	1	1		0	17	10	1	0	2	1	1	17.7458		40	0	15	40	0	45	80	0	60	5	1	5	5	1	4	4	4	4.25	4.27273	3.94118	3.42857	5	2	4.33333
317	3	1	2	1	1	2	0	2	0	1	1	2	1	1		0	17	10	1	0	2	1	1	17.7458		45	0	0	75	0	0	120	0	0	4	2	4	2	2	4	4	4	3.75	3.90909	4	4	4	1	4
318	1	2	0	4	1	2	1	3	1	2	1	2	1	1		0	19	10	1.1	1	2		1	18.026		150	0	0	120	0	240	270	0	240	5	2	4	1	2	5	5	4	4.5	3	3.82353	3.19048	3	0	3.66667
318	2	0	1	4	1	2	1	3	1	2	1	2	1	1		0	19	10	1.1	1	2		1	18.026		75	0	0	75	0	0	150	0	0	5	1	4	2	1	2	4	5	4.75	3.18182	3.47059	2.28571	4	1	3.33333
318	3	1	2	1	1	2	1	3	1	2	1	2	1	1		0	19	10	1.1	1	2		1	18.026		50	0	0	0	0	0	50	0	0	3	2	5	3	2	5	3	5	3	3.45455	3.6	2.85714	2.33333	0	3
319	1	2	0	4	1	2	1	3	1	2	1	2	1	1			17	10	3.9	1	2		1	20.9042		75	450	0	45	300	60	120	750	60	5	1	5	5	1	5	5	1	3	2.54545	3.64706	1.95	5	2	1
319	2	0	1	4	1	2	1	3	1	2	1	2	1	1			17	10	3.9	1	2		1	20.9042		0	150	0	150	15	0	150	165	0	5	3	5	5	1	5	5	5	3.75	2.27273	4.82353	2.26316	5	2	1
319	3	1	2	1	1	2	1	3	1	2	1	2	1	1			17	10	3.9	1	2		1	20.9042		0	30	10	20	15	0	20	45	10	5	2	5	5	1	4	5	5	2.25	2.36364	2.82353	2.7619	4	1	2.33333
320	1	2	0	4	1	2	1	3	1	2	1	2	1	1		1	17	10	4.7	1	2	1	1	17.531		0	0	50	210	0	420	210	0	470	5	1	5	3	2	3	5	5	2	3.27273	4.6875	2	4	1	1.66667
320	2	0	1	4	1	2	1	3	1	2	1	2	1	1		1	17	10	4.7	1	2	1	1	17.531		0	0	75	0	0	600	0	0	675	5	5	1	1	1	4	5	5	3.25	3.27273	4.29412	1.90476	4	1	2
320	3	1	2	1	1	2	1	3	1	2	1	2	1	1		1	17	10	4.7	1	2	1	1	17.531		0	0	50	0	0	1020	0	0	1070	5	1	5	3	1	3	4	5	3	3.72727	4.47059	1.04762	5	2	2.33333
321	1	2	0	4	1	2	1	3	1	2	1	2	1	1		1	17	10	0.6	1	2	1	1	29.0548		100	0	0	420	0	60	520	0	60	5	1	1	5	3	5	3	3	4	4.27273	4.35294	1.09524	5	2	1
321	2	0	1	4	1	2	1	3	1	2	1	2	1	1		1	17	10	0.6	1	2	1	1	29.0548		50	0	0	0	0	360	50	0	360	5	3	1	1	5	5	5	5	4.75	4.54545	4.58824	1.09524	5	2	1
321	3	1	2	1	1	2	1	3	1	2	1	2	1	1		1	17	10	0.6	1	2	1	1	29.0548		100	0	0	0	0	240	100	0	240	5	3	5	1	5	5	5	4	5	4.63636	4.64706	1	5	2	1
322	1	2	0	4	1	2	0	2	0	1	1	2	1	1		1	17	10	12.3	1	3	1	1	20.202		0	300	0	0	0	60	0	300	60	4	1	4	2	1	3	3	3	1.25	2.54545	3.41176	2.80952	3	0	5
322	2	0	1	4	1	2	0	2	0	1	1	2	1	1		1	17	10	12.3	1	3	1	1	20.202		0		0	0	0	40	0	0	40	4	2	4	4	1	3	4	4	1	1	3.29412	3.57143	1	0	5
322	3	1	2	1	1	2	0	2	0	1	1	2	1	1		1	17	10	12.3	1	3	1	1	20.202		0	100	0	0	0	0	0	100	0	4	2	4	2	1	4	4	4	3	1	3	2.95238	3	0	3
323	1	2	0	4	1	2	0	2	0	1	1	2		4		0	18	10	8.2	1	4	1	2	16.1354		0	0	150	0	0	210	0	0	360	3	3	2		3	2	3	5	3.5	3.36364	3.66667	4.11765	3.66667	0	3
323	2	0	1	4	1	2	0	2	0	1	1	2		4		0	18	10	8.2	1	4	1	2	16.1354
323	3	1	2	1	1	2	0	2	0	1	1	2		4		0	18	10	8.2	1	4	1	2	16.1354
324	1	2	0	4	1	2	0	2	0	1	1	2	1	1		1	17	10	0.4	1	3	1	1					0	100	360	120	100	360	120	5	1	5	5	1	5	5	4	4.25	2.18182	3.35294	3.2381	5	2	5
324	2	0	1	4	1	2	0	2	0	1	1	2	1	1		1	17	10	0.4	1	3	1	1			65	0	0	40	30	30	105	30	30	5	1	5	1	1	4	5	5	2.25	4.27273	4	3.09524	3.66667	0	1
324	3	1	2	1	1	2	0	2	0	1	1	2	1	1		1	17	10	0.4	1	3	1	1			50	0	0	180	270	120	230	270	120	5	1	5	5	1	1	5	5	3.5	4.63636	4.05882	3.57143	5	2	5
325	1	2	0	4	1	2	0	2	0	1	1	2		4		1	17	10	13.5	1	3	1	1	27.7744		150	300	150		60	420	150	360	570	3	3		3	3	3	3	3	3	3	3	3	3	0	3
325	2	0	1	4	1	2	0	2	0	1	1	2		4		1	17	10	13.5	1	3	1	1	27.7744
325	3	1	2	1	1	2	0	2	0	1	1	2		4		1	17	10	13.5	1	3	1	1	27.7744
326	1	2	0	4	1	2	0	2	0	1	1	2		3		1	17	10	1.8	1	2		1	18.5132		100		20	210	90	420	310	90	440	4	1	1	1	1	4	4	4	4.75	3.72727	4.47059	3.04762	4	1	2
326	2	0	1	4	1	2	0	2	0	1	1	2		3		1	17	10	1.8	1	2		1	18.5132
326	3	1	2	1	1	2	0	2	0	1	1	2		3		1	17	10	1.8	1	2		1	18.5132		100	0	0	120	40	0	220	40	0	3	5	1	5	2	4	4	4	3.25	2.72727	4.58824	1.90476	5	2	2.33333
327	1	2	0	4	1	2	0	2	0	1	1	2		4		0	18	10	1.3	1	2		1			250	0	0	50	0	120	300	0	120	5	2	5	1	5	5	5	2	4.75	5	4.52941	2.2381	5	2	1
327	2	0	1	4	1	2	0	2	0	1	1	2		4		0	18	10	1.3	1	2		1
327	3	1	2	1	1	2	0	2	0	1	1	2		4		0	18	10	1.3	1	2		1
328	1	2	0	4	1	2	0	2	0	1	1	2	1	1		1	17	10	10.1	1	2	1	1			225	200	0				225	200	0	3	2	1	3	3	3	3	3	2.75	2.90909	3.88235	2.19048	4	1	1.66667
328	2	0	1	4	1	2	0	2	0	1	1	2	1	1		1	17	10	10.1	1	2	1	1			75	0	0				75	0	0	5	3	4	3	3	4	4	3	3	3.18182	3.94118	1.57143	4	1	4
328	3	1	2	1	1	2	0	2	0	1	1	2	1	1		1	17	10	10.1	1	2	1	1					0						0	4	3	4	2	2	4	3	3	3	2.90909	4	1.57143	4	1	1
329	1	2	0	4	1	2	1	3	1	2	1	2	1	1		1	17	10	9.8	1	2	1	1	17.5926		300	200	0	40	80	45	340	280	45	5	3	5	4	5	4	5	5	3.5	2.18182	4.35294	2.05	4	1	1.66667
329	2	0	1	4	1	2	1	3	1	2	1	2	1	1		1	17	10	9.8	1	2	1	1	17.5926		100	225	0	100	215	0	200	440	0	5	4	5	4	4	2	5	5	3.25	3.18182	3.64706	2.61905	4	1	2
329	3	1	2	1	1	2	1	3	1	2	1	2	1	1		1	17	10	9.8	1	2	1	1	17.5926		100	150	0	100	150	360	200	300	360	5	2	3	3	2	5	3	5	3.5	3.90909	3.70588	2	1.66667	0	3
330	1	2	0	4	1	2	1	3	1	2	1	2	1	1		1	17	10	1.2	1	2		1	17.7557		60	0	5	60	0	5	120	0	10	5	2	5	3	2	3	4	4	3	2	2.88235	2.71429	3.33333	0	2.66667
330	2	0	1	4	1	2	1	3	1	2	1	2	1	1		1	17	10	1.2	1	2		1	17.7557					10	45	50	10	45	50	5	3	5	3	1	1	5	3	2.75	2.09091	2.64706	2.8	3	0	2.66667
330	3	1	2	1	1	2	1	3	1	2	1	2	1	1		1	17	10	1.2	1	2		1	17.7557		50	0	0	50	0	15	100	0	15	3	3	3	3	3	2	2	2	3	3.18182	3.23529	3.04762	2.66667	0	3
332	1	2	0	4	1	2	0	2	0	1	1	2	1	1		0	17	10	16	1	2		1	35.3212		0	750	0	20	120	360	20	870	360	5	1	5	4	3	5	4	5	2.75	1.54545	3.52941	2.95238	5	2	1
332	2	0	1	4	1	2	0	2	0	1	1	2	1	1		0	17	10	16	1	2		1	35.3212		15	750	0	15	0	0	30	750	0	5	3	5	2	3	3	4	5	4.5	3	4.11765	2.68421	3.33333	0	3
332	3	1	2	1	1	2	0	2	0	1	1	2	1	1		0	17	10	16	1	2		1	35.3212		0	125	0	50	0	120	50	125	120	5	1	5	3	3	3	5	5	2.25	3	4.17647	2.90476	3.66667	0	3
334	1	2	0	4	1	2	0	2	0	1	1	2		1		0	17	10	5.3	1	2	2	1	19.8347		0	50	0	0	70	0	0	120	0	4	1	4	5	3	3	3	4		2.18182	1	1.2	1	0	2
334	2	0	1	4	1	2	0	2	0	1	1	2		1		0	17	10	5.3	1	2	2	1	19.8347		0	75	10	0			0	75	10
334	3	1	2	1	1	2	0	2	0	1	1	2		1		0	17	10	5.3	1	2	2	1	19.8347		0	100	0	0		15	0	100	15	3	1	2	4	1	3	1	2	2.5	2.09091	2.47059	2.90476	2	0	1.33333
335	1	2	0	4	1	2	0	2	0	1	1	2	1	1		1	17	10	14	1	3	1	1	18.3145		120	148	0	140	420	0	260	568	0	4	2	4	4	5	4	4	3	4	3.54545	4.11765	2	5	2	1
335	2	0	1	4	1	2	0	2	0	1	1	2	1	1		1	17	10	14	1	3	1	1	18.3145		240	240	0	630	630	0	870	870	0	2	4	2	3	4	2	3	2	4	3.63636	3.11765	3.04762	3	0	4
335	3	1	2	1	1	2	0	2	0	1	1	2	1	1		1	17	10	14	1	3	1	1	18.3145		400	400	0	525	350	0	925	750	0	4	4	3	5		2	1	3	3.5	3.18182	3.35294	3.45	3	0	4
336	1	2	0	4	1	2	0	2	0	1	1	2		4		0	19	10	6.2	1	4	1	1	24.5089		0	0	100			350	0	0	450	4	4	4	4	5	4	3	3	2.25	2.27273	3.23529	2.85714	3	0	2.33333
336	2	0	1	4	1	2	0	2	0	1	1	2		4		0	19	10	6.2	1	4	1	1	24.5089
336	3	1	2	1	1	2	0	2	0	1	1	2		4		0	19	10	6.2	1	4	1	1	24.5089
337	1	2	0	4	1	2	0	2	0	1	1	2	1	2		0	18	10	6.8	1	2		1	23.03		0	50	10	0	105	0	0	155	10	2	2	4	4	3	4	4	2	2.75	3.18182	3	3.38095	2.66667	0	2
337	2	0	1	4	1	2	0	2	0	1	1	2	1	2		0	18	10	6.8	1	2		1	23.03		0	65	5	0	91	5	0	156	10	1	4	3	2	2	5	2	3	3	3.27273	2.76471	3.14286	2	0	2.33333
337	3	1	2	1	1	2	0	2	0	1	1	2	1	2		0	18	10	6.8	1	2		1	23.03
339	1	2	0	4	1	2	0	2	0	1	1	2		3		0	17	10	0.8	0	3		1	19.052		150	0	0	60			210	0	0	5	2	5	4	2	2	5	2	4	2.90909	3.64706	2.28571	3.66667	0	2
339	2	0	1	4	1	2	0	2	0	1	1	2		3		0	17	10	0.8	0	3		1	19.052
339	3	1	2	1	1	2	0	2	0	1	1	2		3		0	17	10	0.8	0	3		1	19.052		150	0	0	0	60	0	150	60	0	5	3	5	5	3	4	5	4	4	3	4.05882	2.28571	4	1	2
340	1	2	0	4	1	2	1	3	1	2	1	2	1	1		0	18	10	19.8	0	3		1	18.424		0	450	25	80	0	20	80	450	45	5	2	4	4	3	4	3	3	3.5	2	4.17647	2.7619	4.66667	1	3
340	2	0	1	4	1	2	1	3	1	2	1	2	1	1		0	18	10	19.8	0	3		1	18.424		0	400	0	360	0	40	360	400	40	4	3	5	1	3	3	5	4	2.25	2.18182	4.05882	3.33333	3	0	1
340	3	1	2	1	1	2	1	3	1	2	1	2	1	1		0	18	10	19.8	0	3		1	18.424		0	400	60	60	0	60	60	400	120	4	4	4	2	3	4	3	3	3.25	1.27273	3.76471	3	3	0	3
341	1	2	0	4	1	2	1	3	1	2	1	2	1	1		0	17	10	11.5	1	2	2	1	23.4952		0	300	0	210	300	60	210	600	60	5	4	4	5	5	5	5	3	4	3.72727	4.29412	1.61905	5	2	5
341	2	0	1	4	1	2	1	3	1	2	1	2	1	1		0	17	10	11.5	1	2	2	1	23.4952		0	1500	0	0	0	80	0	1500	80	5	4	5	5	5	5	5	5	4.75	3.18182	5	2.2381	4.66667	1	4
341	3	1	2	1	1	2	1	3	1	2	1	2	1	1		0	17	10	11.5	1	2	2	1	23.4952		200	300	0	100	0	120	300	300	120	5	5	5	5	5	5	5	5	5	3.90909	5	1.7619	5	2	1
342	1	2	0	4	1	2	0	2	0	1	1	2	1	1		0	18	10	4	0	2		1	22.2656		0	100	0	0	0	280	0	100	280	5	1	5	4	4	4	5	2	2	1	3.94118	2.71429	3.66667	0	1
342	2	0	1	4	1	2	0	2	0	1	1	2	1	1		0	18	10	4	0	2		1	22.2656		0	100	0	0	100	280	0	200	280	5	1	5	5	2	4	4	4	2.25	2.18182	3.76471	3.42857	3	0	2
342	3	1	2	1	1	2	0	2	0	1	1	2	1	1		0	18	10	4	0	2		1	22.2656		0	50	50	0	0	210	0	50	260	5	1	5	5	1	4	5	4	2.25	1.72727	3.41176	3.38095	3	0	1.66667
344	1	2	0	4	1	2	0	2	0	1	1	2		4		0	18	10		1	3	1	2	17.6693		0	500	0	0	40	0	0	540	0	4	2	5		4	2	3	2	1	1.2	4	3.80952	3	0	2.33333
344	2	0	1	4	1	2	0	2	0	1	1	2		4		0	18	10		1	3	1	2	17.6693
344	3	1	2	1	1	2	0	2	0	1	1	2		4		0	18	10		1	3	1	2	17.6693
346	1	2	0	4	1	2	0	2	0	1	1	2	1	1		0	17	10	12.4	1	3		1	27.5134		300	200	0	140	120	60	440	320	60	5	4	2	2	4	5	2	2	4.25	3.72727	3.88235	2	4.33333	1	2
346	2	0	1	4	1	2	0	2	0	1	1	2	1	1		0	17	10	12.4	1	3		1	27.5134		225	200	0	245	180	60	470	380	60	5	5	3	3	2	5	5	5	4.5	3.36364	3.23529	2.71429	3.66667	0	3.66667
346	3	1	2	1	1	2	0	2	0	1	1	2	1	1		0	17	10	12.4	1	3		1	27.5134		175	175	0	0	360	45	175	535	45	5	5	4	2	3	5	5	5	5	3.54545	3.47059	1.19048	5	2	1
347	1	2	0	4	1	2	0	2	0	1	1	2	1	1		0	17	10	17.1	0	3	2	1	22.3081		250	500	0	200	60	0	450	560	0	5	2	5	5	1	5	5	4	4.75	3.18182	3.94118	2.31579	5	2	1
347	2	0	1	4	1	2	0	2	0	1	1	2	1	1		0	17	10	17.1	0	3	2	1	22.3081		0	400	0	360	100	0	360	500	0	4	3	3	1	1	5	5	5	4.75	3.72727	4.70588	2.47619	5	2	1
347	3	1	2	1	1	2	0	2	0	1	1	2	1	1		0	17	10	17.1	0	3	2	1	22.3081		225	475	0	150	210	0	375	685	0	5	4	4	2	5	5	5	5	5	3.81818	4	2.2381	5	2	1
348	1	2	0	4	1	2	0	2	0	1	1	2		3		0	17	10	5	0	3	2	1	24.4352		0	150	0	20	0	150	20	150	150	5	2	4	2	3	5	4	2	2.25	2.63636	3.82353	2.66667	3	0	1.33333
348	2	0	1	4	1	2	0	2	0	1	1	2		3		0	17	10	5	0	3	2	1	24.4352
348	3	1	2	1	1	2	0	2	0	1	1	2		3		0	17	10	5	0	3	2	1	24.4352		0	120	20	90	40	0	90	160	20	4	2	4	2	3	4	2	3	2	1.72727	3.64706	2.80952	3.33333	0	4.33333
350	1	2	0	4	1	2	0	2	0	1	1	2	1	2		0	17	10	8.7	1	3	1	1	23.4375		0	75	75	300	75	50	300	150	125	4	2	4	5	3	4	4	3	4	3.54545	4.58824	2.42857	5	2	3.33333
350	2	0	1	4	1	2	0	2	0	1	1	2	1	2		0	17	10	8.7	1	3	1	1	23.4375		0	0	60	150	40	120	150	40	180	4	2	4	4	4	4	4	3	3	3	4	1.95238	4	1	1
350	3	1	2	1	1	2	0	2	0	1	1	2	1	2		0	17	10	8.7	1	3	1	1	23.4375
353	1	2	0		1	1	0	1	0	1	0	1		4		0	18	7	1.6	1	4	1	1			300	0	0	420	0	0	720	0	0	5	5	5	1	5	5	5	1	5	4.2	5	1.19048	5	2	1
353	2	0	1		1	1	0	1	0	1	0	1		4		0	18	7	1.6	1	4	1	1
353	3	1	2		1	1	0	1	0	1	0	1		4		0	18	7	1.6	1	4	1	1
354	1	2	0		1	1	0	1	0	1	0	1		3		0	17	7	2.3	1	3	1	1	23.3726		30	125	0	120	105	105	150	230	105	5	2	5	5	3	5	4	3	3.5	3	4.82353	2.09524	5	2	2
354	2	0	1		1	1	0	1	0	1	0	1		3		0	17	7	2.3	1	3	1	1	23.3726
354	3	1	2		1	1	0	1	0	1	0	1		3		0	17	7	2.3	1	3	1	1	23.3726		150	200	0	240	120	30	390	320	30	5	5	4	5	3	5	5	5	4	3.09091			3	0	3
356	1	2	0		1	1	0	1	0	1	0	1		3		0	19	7	1.8	1	4	1	1	19.563		0	250	0	30	60	0	30	310	0	5	3	4	5	4	4	4	3	3.25	3.09091	4.29412	1.85	4.66667	1	3
356	2	0	1		1	1	0	1	0	1	0	1		3		0	19	7	1.8	1	4	1	1	19.563
356	3	1	2		1	1	0	1	0	1	0	1		3		0	19	7	1.8	1	4	1	1	19.563		0	275	0	0	330	0	0	605	0	5	4	5	5	5	3	5	5	4	2.72727	3.94118	2.09524	5	2	3
359	1	2	0		1	1	0	1	0	1	0	1		3		0	19	7	0	1	4	1	1	22.0386		150	0	0	150	60	90	300	60	90	5	5	5	5	1	5	5	5		3.6	4.05882	2.55	3.66667	0	2.66667
359	2	0	1		1	1	0	1	0	1	0	1		3		0	19	7	0	1	4	1	1	22.0386
359	3	1	2		1	1	0	1	0	1	0	1		3		0	19	7	0	1	4	1	1	22.0386		100	0	0	175	30	0	275	30	0	5	5	5	5	5	5	5	5	5	3.7	5	3.47619	5	2	2.33333
361	1	2	0		1	1	0	1	0	1	0	1		4		1	18	7	1.3										280	240	360	280	240	360										2.72727		3.6
361	2	0	1		1	1	0	1	0	1	0	1		4		1	18	7	1.3
361	3	1	2		1	1	0	1	0	1	0	1		4		1	18	7	1.3
362	1	2	0		1	1	0	1	0	1	0	1	1	2		0	18	7	0.9	0	3	1	1	21.8724		75	0	75	105	0	70	180	0	145	5	5	4	5	4	5	5	5	5	4.72727	5	2.09524	5	2	2
362	2	0	1		1	1	0	1	0	1	0	1	1	2		0	18	7	0.9	0	3	1	1	21.8724		100	0	20	105	0	20	205	0	40
362	3	1	2		1	1	0	1	0	1	0	1	1	2		0	18	7	0.9	0	3	1	1	21.8724
363	1	2	0		1	1	0	1	0	1	0	1	1	1		0	17	7	1.2	0	3	1	1	20.9572		100	0	0	120	60	10	220	60	10	4	1	4	2	2	5	5	3	4.5	2.36364	3.70588	1.2381	4	1	3.33333
363	2	0	1		1	1	0	1	0	1	0	1	1	1		0	17	7	1.2	0	3	1	1	20.9572			0	0					0	0	4	2	3	3	3	2	4	3	3.75	3.18182	3.29412	3.09524	3	0	3.66667
363	3	1	2		1	1	0	1	0	1	0	1	1	1		0	17	7	1.2	0	3	1	1	20.9572		900	0	0	120	90	0	1020	90	0	3	2	3	3	4	1	3	3	3.25	2.63636	3.29412	3.04762	2.66667	0	4
365	1	2	0		1	1	0	1	0	1	0	1	1	1		0	18	7	0.8	1	3	1	1	22.231											5	1	5	5	2	5	5	4	4.75	4
365	2	0	1		1	1	0	1	0	1	0	1	1	1		0	18	7	0.8	1	3	1	1	22.231		30	10	0	150	120	0	180	130	0	5	4	5	5	1	5	5	5	4.75	4.54545	4.23077	3.77778	5	2	5
365	3	1	2		1	1	0	1	0	1	0	1	1	1		0	18	7	0.8	1	3	1	1	22.231		180	120	50	120		90	300	120	140	1	5	1	4	5	1	1	1	2.5	2.6	1.5625	1.52381	1	0	1.33333
366	1	2	0		1	1	0	1	0	1	0	1		1		0	19	7	0.8	1	3	2	1	22.1003		75	0	0				75	0	0	5	2	4	2	2	4	5	3	3.75	4	4.25	1	4.33333	1	3.66667
366	2	0	1		1	1	0	1	0	1	0	1		1		0	19	7	0.8	1	3	2	1	22.1003		50	0	0	50			100	0	0	5	2	5	2	1	3	3	4	3.66667	3.72727	4.41176
366	3	1	2		1	1	0	1	0	1	0	1		1		0	19	7	0.8	1	3	2	1	22.1003		75	0	0	105		0	180	0	0	5	3	4	5	2	4	3	4	3.5	2.90909	4.21429	3.875	2	0	3
367	1	2	0		1	1	0	1	0	1	0	1		3		0	18	7		1	3		1	23.0469		30	15	0				30	15	0	5		5	5		4	4	3	5	2.42857	3.92857	3.73684
367	2	0	1		1	1	0	1	0	1	0	1		3		0	18	7		1	3		1	23.0469
367	3	1	2		1	1	0	1	0	1	0	1		3		0	18	7		1	3		1	23.0469		60	40	0				60	40	0	4		4	3		4	3	4		4.36364	4.07692	3.85714	4	1	4
368	1	2	0		1	1	0	1	0	1	0	1	1	2		0	17	7	0.6	1	3			23.1473		50	40	60	80	45	60	130	85	120	3	2	5	5	3	4	4	1	2.25	3.27273	4.35294	1.95	2	0	2.33333
368	2	0	1		1	1	0	1	0	1	0	1	1	2		0	17	7	0.6	1	3			23.1473		40	60	0	80	60	30	120	120	30	4	2	5	5	2	3	5	4	4	3.09091	4.11765	3.09524	3	0	2
368	3	1	2		1	1	0	1	0	1	0	1	1	2		0	17	7	0.6	1	3			23.1473
369	1	2	0		1	1	0	1	0	1	0	1	1	1		0	19	7	0	1	3	2	1	20.9572		50	0	0	50	0	0	100	0	0	5	1	5	5	3	4		3	5	4.09091	4.70588	2.28571	5	2	5
369	2	0	1		1	1	0	1	0	1	0	1	1	1		0	19	7	0	1	3	2	1	20.9572		100	0	6	100			200	0	6	5	4	5	5		4	5	4	5	2.45455	4.82353	1.19048	5	2	5
369	3	1	2		1	1	0	1	0	1	0	1	1	1		0	19	7	0	1	3	2	1	20.9572		100	0	0	180	0	0	280	0	0	5	2	4	1	1	5	5	5	4	3	3.41176	3.38095	3	0	3
371	1	2	0		1	1	0	1	0	1	0	1	1	2		0	18	7	0.4	1	3		1	22.2063		25	0	0	210	0	0	235	0	0										4.72727	5	3.61905	1	0	1
371	2	0	1		1	1	0	1	0	1	0	1	1	2		0	18	7	0.4	1	3		1	22.2063		100	0	0		0	0	100	0	0	5	2	5	5	2	5	5	5
371	3	1	2		1	1	0	1	0	1	0	1	1	2		0	18	7	0.4	1	3		1	22.2063
372	1	2	0		1	1	0	1	0	1	0	1	1	1		0	17	7	0.7	1	3	1	1	25.7117		50	60	0	105	80	20	155	140	20	5	4	4	2	1	5	5	2	4.5	3.36364	4	1.95238	5	2	5
372	2	0	1		1	1	0	1	0	1	0	1	1	1		0	17	7	0.7	1	3	1	1	25.7117		20	5	0	60	40	0	80	45	0	5	5	5	5	1	5	5	5	5	1.63636	5	1.95238	5	2	1
372	3	1	2		1	1	0	1	0	1	0	1	1	1		0	17	7	0.7	1	3	1	1	25.7117		100	0		210			310	0		5	4	4	5	1	5	5	5	4.5	2.18182	4.05882	2.95238	5	2	1
373	1	2	0		1	2	1	3	1	2	1	2		1		0	19	7	0.6	1	3	2	1			100	0				0	100	0	0	4	4	5	4	2	4	3	3	3.75	3.875	3.4375	3.5	3.66667	0	4
373	2	0	1		1	2	1	3	1	2	1	2		1		0	19	7	0.6	1	3	2	1			15	0	0		9		15	9	0	4	2	4	2		4	4	3	3.5	3.8			3	0	3.33333
373	3	1	2		1	2	1	3	1	2	1	2		1		0	19	7	0.6	1	3	2	1			35	0	0	100	135	240	135	135	240	5	4	2	4	2	4	4	4	4	3.625	3.66667	2.83333	4	1	3
374	1	2	0		1	2	0	2	0	1	1	2		1		0	19	7	7.9	1	3	2	1	24.8016		0	100	0	0	45	30	0	145	30	4		4	2		3	3	3		2.72727	3.25	2.05556	3	0	3.33333
374	2	0	1		1	2	0	2	0	1	1	2		1		0	19	7	7.9	1	3	2	1	24.8016											2		3	3	3	3	3	3	1	1	3	1.70588	3	0
374	3	1	2		1	2	0	2	0	1	1	2		1		0	19	7	7.9	1	3	2	1	24.8016		0	150	30	0	0	0	0	150	30	4	1	5	4	2	3	5	4	2.75	1	1.64706	2.46154	2.66667	0	2.33333
375	1	2	0		1	2	0	2	0	1	1	2	1	1		0	19	7	5.4	1	3	1	1	21.0077		125	0	0	125	175	0	250	175	0	5	2	1		1	4	5	5	3.75	3.3	3.47059	3.66667	4	1	4
375	2	0	1		1	2	0	2	0	1	1	2	1	1		0	19	7	5.4	1	3	1	1	21.0077		30		0	100	100		130	100	0	5	2		2	1	5	4	4	5	3.9	4.35294	2.7	5	2	1.66667
375	3	1	2		1	2	0	2	0	1	1	2	1	1		0	19	7	5.4	1	3	1	1	21.0077		150	150	0	0	0	100	150	150	100	4	5	1	5	1	4	5	4	4.25	3.09091	3.29412	3.28571	3.66667	0	3.66667
376	1	2	0		1	2	0	2	0	1	1	2	1	1		0	18	7	0.4	1	3		1	20.9366		100			90			190			5	2	4	3	1	4	4	4	4.5	3.5	3.875	3.52381	2.66667	0	3
376	2	0	1		1	2	0	2	0	1	1	2	1	1		0	18	7	0.4	1	3		1	20.9366		50	0	0	150	45	0	200	45	0	5	2	5	2	2	5	4	4	5	3.54545	4.35294	2.73684	5	2	1.66667
376	3	1	2		1	2	0	2	0	1	1	2	1	1		0	18	7	0.4	1	3		1	20.9366		50	0	0	30	90	30	80	90	30	5	1	5	1	1	5	4	4	5	2.90909	4.52941	2.35	4.33333	1	2
377	1	2	0		1	2	0	2	0	1	1	2		3		0	17	7	0.5	1	3		1	21.6413		75	0	0				75	0	0	4								4	2.8	3.5		5	2	1
377	2	0	1		1	2	0	2	0	1	1	2		3		0	17	7	0.5	1	3		1	21.6413
377	3	1	2		1	2	0	2	0	1	1	2		3		0	17	7	0.5	1	3		1	21.6413		30		0	80	45		110	45	0
378	1	2	0		1	2	0	2	0	1	1	2		4		0	19	7	0.8	1	3	1	1	19.4674			0	0					0	0	5	2	4	5	4	4	3	3	3.75	2.9	3.11765	1.8	5	2	1
378	2	0	1		1	2	0	2	0	1	1	2		4		0	19	7	0.8	1	3	1	1	19.4674
378	3	1	2		1	2	0	2	0	1	1	2		4		0	19	7	0.8	1	3	1	1	19.4674
380	1	2	0		1	2	0	2	0	1	1	2	1	1		0	19	7	0.5	1	3	1	1	26.0262		50	0			100		50	100		4	1	3	4	2	4	4	1	5	3.81818	4.23529	1.42857	4.66667	1	1
380	2	0	1		1	2	0	2	0	1	1	2	1	1		0	19	7	0.5	1	3	1	1	26.0262		75	0	0				75	0	0	4	1	4	2	2	4	4	4	5	3	4	1	3	0	1.66667
380	3	1	2		1	2	0	2	0	1	1	2	1	1		0	19	7	0.5	1	3	1	1	26.0262		100	0	0			0	100	0	0	4	2	4	2	2	3	4	4	5	3.18182	5	1	4	1	1
381	1	2	0		1	2	0	2	0	1	1	2	1	1		0	17	7		1	3		1	25.7117		75	0	0	140	90	20	215	90	20	4	3	5	2	2	5	5	2	4.75	2.09091	3.76471	3	4	1	3.33333
381	2	0	1		1	2	0	2	0	1	1	2	1	1		0	17	7		1	3		1	25.7117		50	0	0		0	0	50	0	0	4	4	4	3	2	4	4	4	4	2.54545	3.82353	3	3	0	3
381	3	1	2		1	2	0	2	0	1	1	2	1	1		0	17	7		1	3		1	25.7117		10	0	0	105	60	0	115	60	0	4	3	4	4	4	4	4	4	3.75	3.45455	3.64706	3.28571	4	1	2.66667
383	1	2	0		1	2	0	2	0	1	1	2		4		0	18	7	0.8	1	3		1	25.7117		25	100	0	10	120	40	35	220	40	4	1	5	1	5	3	5	5	3.25	5	3.25	1.90476	4	1	1.33333
383	2	0	1		1	2	0	2	0	1	1	2		4		0	18	7	0.8	1	3		1	25.7117
383	3	1	2		1	2	0	2	0	1	1	2		4		0	18	7	0.8	1	3		1	25.7117
384	1	2	0		1	2	1	3	1	2	1	2		3		0	17	7	0.5	1	3	2	1	19.0311		100	0	0				100	0	0	5	2	5	4	1	5	5	5	1.5	3.90909	4	3.85714	5	2	3
384	2	0	1		1	2	1	3	1	2	1	2		3		0	17	7	0.5	1	3	2	1	19.0311
384	3	1	2		1	2	1	3	1	2	1	2		3		0	17	7	0.5	1	3	2	1	19.0311		75	0	0	90	120	12	165	120	12	5	2	5	1	2	5	5	5	4.25	3.09091	3.82353	3	4.66667	1	4
385	1	2	0		1	2	0	2	0	1	1	2		4		0		7	1.5	1	3		1	23.1084		0	150	0	120	150	30	120	300	30	5	1	5	5	3	4	5	2	4	3.54545	4	2	3.66667	0	4
385	2	0	1		1	2	0	2	0	1	1	2		4		0		7	1.5	1	3		1	23.1084
385	3	1	2		1	2	0	2	0	1	1	2		4		0		7	1.5	1	3		1	23.1084
386	1	2	0		1	2	0	2	0	1	1	2		3		0	17	7	1.7	1	3	1	1	27.5312					50	60	20	50	60	20	5	1	5	1						4.36364	4.35294	4.47368	5	2	5
386	2	0	1		1	2	0	2	0	1	1	2		3		0	17	7	1.7	1	3	1	1	27.5312
386	3	1	2		1	2	0	2	0	1	1	2		3		0	17	7	1.7	1	3	1	1	27.5312		125	0	0	175	0	0	300	0	0	5	1	5	1	1	5	5	5	5	4.90909	5	1.19048	5	2	5
388	1	2	0		1	2	0	2	0	1	1	2		4		0	19	7	0.6	1	3	1	1	25.5102		120	60	0				120	60	0		5	5		2		5	3	4	3	3.82353	2.84615	5	2	1
388	2	0	1		1	2	0	2	0	1	1	2		4		0	19	7	0.6	1	3	1	1	25.5102
388	3	1	2		1	2	0	2	0	1	1	2		4		0	19	7	0.6	1	3	1	1	25.5102
389	1	2	0		1	2	0	2	0	1	1	2		4		0	17	7		1	3		1			150						150			4	3	5	4	5	3	5	3	3.75	3.72727	4.52941	2.2381	5	2	3.33333
389	2	0	1		1	2	0	2	0	1	1	2		4		0	17	7		1	3		1
389	3	1	2		1	2	0	2	0	1	1	2		4		0	17	7		1	3		1
390	1	2	0		1	2	0	2	0	1	1	2		4		0	18	7	1.6	1	3		1	24.1588		160	150	0	420	490	90	580	640	90	5	3	4	1	4	5	5	3	3.5	3.81818	4	1.90476	4	1	2
390	2	0	1		1	2	0	2	0	1	1	2		4		0	18	7	1.6	1	3		1	24.1588
390	3	1	2		1	2	0	2	0	1	1	2		4		0	18	7	1.6	1	3		1	24.1588
391	1	2	0		1	2	0	2	0	1	1	2		3		0	18	7	0	1	3		1	19.5312		20	0	0	30	60	0	50	60	0	4	2	4	1	4	3	3	3	3	1.63636	2.29412	2.68421	4	1	2
391	2	0	1		1	2	0	2	0	1	1	2		3		0	18	7	0	1	3		1	19.5312
391	3	1	2		1	2	0	2	0	1	1	2		3		0	18	7	0	1	3		1	19.5312		50	0	0	0	180	60	50	180	60	4	2	4	2	2	4	4	4	4	4	3.47059	2.61905	3	0	3
396	1	2	0		1	2	1	3	1	2	1	2		3		0	19	7	1.3	1	4	2	1	21.7193		100	5	0	40	0	40	140	5	40	5	1	5	1	5	5	5	5	4.25	3.90909	5	2.55	5	2	3.33333
396	2	0	1		1	2	1	3	1	2	1	2		3		0	19	7	1.3	1	4	2	1	21.7193
396	3	1	2		1	2	1	3	1	2	1	2		3		0	19	7	1.3	1	4	2	1	21.7193			0	0	2	10	0	2	10	0	5	2		2	2	3	4	4	4.75	4.72727	5	2.71429	3	0	3
397	1	2	0		1	2	0	2	0	1	1	2	1	2		0	18	7	32.7	0	4	2	1	21.9713		5	300	0		450	180	5	750	180	4	2				2	4	4	4	3.81818	2.47059	4.42857	4.66667	1	4
397	2	0	1		1	2	0	2	0	1	1	2	1	2		0	18	7	32.7	0	4	2	1	21.9713		25	70	0	0	150	0	25	220	0
397	3	1	2		1	2	0	2	0	1	1	2	1	2		0	18	7	32.7	0	4	2	1	21.9713
398	1	2	0		1	2	0	2	0	1	1	2	1	2		0	18	7	1.6	1	4		1	19.9219		200	60	0		210		200	270	0	4	2	4	2	4	5	5	4		3	4	3	3.33333	0	3
398	2	0	1		1	2	0	2	0	1	1	2	1	2		0	18	7	1.6	1	4		1	19.9219											2	3	3	3	3	3	3	3	3	3		4	3	0	3
398	3	1	2		1	2	0	2	0	1	1	2	1	2		0	18	7	1.6	1	4		1	19.9219
399	1	2	0		1	2	1	3	1	2	1	2	1	1		0	19	7	0.5	1	4	1	1	30.0712		900	0	0	900	900	900	1800	900	900	5	2	5	4	4	5	5	3	5	4.36364	5	4	5	2	3
399	2	0	1		1	2	1	3	1	2	1	2	1	1		0	19	7	0.5	1	4	1	1	30.0712		1210	0	0	968	1452	240	2178	1452	240	5	5	5	5	5	5	5	5	5	4.54545	5	5	5	2	5
399	3	1	2		1	2	1	3	1	2	1	2	1	1		0	19	7	0.5	1	4	1	1	30.0712											3	2	3	5	4	3	4	3	3.75	3.18182	3.35294	1.04762	2	0	2
400	1	2	0		1	2	1	3	1	2	1	2		3		0	19	7	0.5	1	4		1	20.5499		200	0	0		105		200	105	0	5	3	3	5	3	5	5	3	3.5	3.72727	2.58824	1.90476	1	0	3
400	2	0	1		1	2	1	3	1	2	1	2		3		0	19	7	0.5	1	4		1	20.5499
400	3	1	2		1	2	1	3	1	2	1	2		3		0	19	7	0.5	1	4		1	20.5499				0						0	2	3	2	4	3	2	2	2	2	2.72727	2.41176	2.65	1.66667	0	2.66667
401	1	2	0		1	2	0	2	0	1	1	2	1	1		0	18	7	16	1	4	1	1	22.8624			350	0	20	150	0	20	500	0	5	3	4	5	1	5	5	3	3.25	3.4	3.41176	3.45	2.66667	0	3.66667
401	2	0	1		1	2	0	2	0	1	1	2	1	1		0	18	7	16	1	4	1	1	22.8624		0	600	0	0	480	0	0	1080	0	5	1	5	1	2	4	4	4	3	3.54545	3.4375	3.7619	2.33333	0	2
401	3	1	2		1	2	0	2	0	1	1	2	1	1		0	18	7	16	1	4	1	1	22.8624		60	600	30	80	720	150	140	1320	180	4	2	4	2	2	4	4	4	3	3.36364	3.35294	3.38095	3.33333	0	3.33333
403	1	2	0		1	2	0	2	0	1	1	2		4		0	19	7	1.8	1	4	2	2	22.8329		0		0				0		0	4	3	4	2	2	3	3	4	3.25	3.45455	3.41176	3.38095	3	0	3.66667
403	2	0	1		1	2	0	2	0	1	1	2		4		0	19	7	1.8	1	4	2	2	22.8329
403	3	1	2		1	2	0	2	0	1	1	2		4		0	19	7	1.8	1	4	2	2	22.8329
404	1	2	0		1	2	0	2	0	1	1	2	1	2		0	19	7	0.6	1	4		1	26.2976		50	0	0	120	45	0	170	45	0	5	1	5	5	5	2	1	3	5	4.81818	4.75	4.88889	5	2	5
404	2	0	1		1	2	0	2	0	1	1	2	1	2		0	19	7	0.6	1	4		1	26.2976		50	0	0	90	40	20	140	40	20	5	5	5	5	5	5	5	5	5	5	5		5	2	1
404	3	1	2		1	2	0	2	0	1	1	2	1	2		0	19	7	0.6	1	4		1	26.2976
405	1	2	0		1	2	0	2	0	1	1	2	1	2		0	19	7	1.2	1	4		1	18.1662		24	100	90	45	100	60	69	200	150	4		5	5	2	4	4	4	3	4	4.88235	2.25	5	2	4
405	2	0	1		1	2	0	2	0	1	1	2	1	2		0	19	7	1.2	1	4		1	18.1662		60	0	0	105	100	20	165	100	20	5	5	5	5	2	3	4	4	1	3	4.875	3.2	5	2	3
405	3	1	2		1	2	0	2	0	1	1	2	1	2		0	19	7	1.2	1	4		1	18.1662
407	1	2	0		1	2	0	2	0	1	1	2		4		0	18	7	1.5	1	4	1	1	30.0433		200	0					200	0		5	4	5		3	5	4	4	5	3.72727	4	3	5	2	4
407	2	0	1		1	2	0	2	0	1	1	2		4		0	18	7	1.5	1	4	1	1	30.0433
407	3	1	2		1	2	0	2	0	1	1	2		4		0	18	7	1.5	1	4	1	1	30.0433
503	1	2	0	4	0	0	0	0	2	0	2	0		4		1	17	11	1.8	0	3	2	1	20.7756		100	0	0	90	0	360	190	0	360	5	5	5	5	2	5	4	4	4	3.54545	3.41176	1.95238	5	2	2
503	2	0	1	4	0	0	0	0	2	0	2	0		4		1	17	11	1.8	0	3	2	1	20.7756
503	3	1	2	4	0	0	0	0	2	0	2	0		4		1	17	11	1.8	0	3	2	1	20.7756
504	1	2	0	4	0	0	0	0	2	0	2	0		2		1	17	11	1.5	0	3	2	1	17.1581		25	0	0	60	0	120	85	0	120	4	4	5	5	2	4	4	4	4.25	3.54545	3.76471	1.80952	4	1	2.33333
504	2	0	1	4	0	0	0	0	2	0	2	0		2		1	17	11	1.5	0	3	2	1	17.1581		50	0	0	10	0	0	60	0	0	5	4	5	5	4	4	4	4	4.5	3.72727	4.41176	1.47619	5	2	1
504	3	1	2	4	0	0	0	0	2	0	2	0		2		1	17	11	1.5	0	3	2	1	17.1581
505	1	2	0	4	0	0	0	0	2	0	2	0		1		1	17	11	1.3	0	3		1	21.1007		70	0	0	840	0	10	910	0	10	4	4	1	5	5	5	4	3	5	3.45455	4.17647	2.2381	5	2	2
505	2	0	1	4	0	0	0	0	2	0	2	0		1		1	17	11	1.3	0	3		1	21.1007		325	0	0	180	0	0	505	0	0	5	4	5	5	2	5	2	2	5	4.36364	4.64706	1.66667	5	2	2
505	3	1	2	4	0	0	0	0	2	0	2	0		1		1	17	11	1.3	0	3		1	21.1007		25	0	0	350	0	0	375	0	0	5	5	5	5	2	5	2	2	5	3.81818	4.88235	1.28571	5	2	1
506	1	2	0	4	0	0	0	0	2	0	2	0		4		1	17	11	2.9	0	3	2	1			125	0	0	30	0	0	155	0	0	5	4	4	4	5	5	5	5	4.5	3.72727	3.88235	1.85714	3.66667	0	2
506	2	0	1	4	0	0	0	0	2	0	2	0		4		1	17	11	2.9	0	3	2	1
506	3	1	2	4	0	0	0	0	2	0	2	0		4		1	17	11	2.9	0	3	2	1
515	1	2	0	4	0	0	0	0	2	0	2	0		1		0	17	11	1.8	0	3	2	1	18.2899		0	60	0	10	40	10	10	100	10	5	4	4	2	4	4	3	3	2.25	3.18182	3.76471	2.19048	5	2	3
515	2	0	1	4	0	0	0	0	2	0	2	0		1		0	17	11	1.8	0	3	2	1	18.2899		75	0	0	0	60	45	75	60	45	5	4	2	1	4	4	4	4	3	3.36364	4.29412	1.80952	5	2	3
515	3	1	2	4	0	0	0	0	2	0	2	0		1		0	17	11	1.8	0	3	2	1	18.2899		100	0	10	40	0	60	140	0	70
518	1	2	0	4	0	0	0	0	2	0	2	0		2		0	17	11	1.4	0	3	2	1	20.227		110	0	0	420	180	15	530	180	15	4	4	1	5	5	4	3	3	4.5	4.09091	3.29412	1.42857	5	2	2
518	2	0	1	4	0	0	0	0	2	0	2	0		2		0	17	11	1.4	0	3	2	1	20.227		125	0	0	600	0	180	725	0	180	4	4	2	3	3	4	3	3	5	4	3.58824	1.57143	5	2	3
518	3	1	2	4	0	0	0	0	2	0	2	0		2		0	17	11	1.4	0	3	2	1	20.227
519	1	2	0	4	0	0	0	0	2	0	2	0		2		1	17	11	2.4	0	3	2	1	17.9902		150	0	0	50	0	20	200	0	20	5	2	5	4	5	5	5	5	4.75	4.45455	4.47059	1.14286	5	2	1
519	2	0	1	4	0	0	0	0	2	0	2	0		2		1	17	11	2.4	0	3	2	1	17.9902		150	0	0	40	0	30	190	0	30	5	3	5	5	5	5	5	5	5	4.63636	4.52941	1	5	2	1
519	3	1	2	4	0	0	0	0	2	0	2	0		2		1	17	11	2.4	0	3	2	1	17.9902
520	1	2	0	4	0	0	0	0	2	0	2	0		4		1	17	11	3.9	0	3	1	1	23.9395		150	0	0	30	0	240	180	0	240	5	4	3	4	2	2	3	2	4.25	3.27273	4.23529	2.2381	3.66667	0	2.33333
520	2	0	1	4	0	0	0	0	2	0	2	0		4		1	17	11	3.9	0	3	1	1	23.9395
520	3	1	2	4	0	0	0	0	2	0	2	0		4		1	17	11	3.9	0	3	1	1	23.9395
521	1	2	0	4	0	0	0	0	2	0	2	0		2		1	17	11	1.8	0	3	2	1	18.992		300	0	0	120	0	120	420	0	120	5	4	4	2	2	3	4	3	4.75	3.45455	3.35294	2.04762	5	2	2.33333
521	2	0	1	4	0	0	0	0	2	0	2	0		2		1	17	11	1.8	0	3	2	1	18.992		175	0	0	60	0	20	235	0	20	4	3	3	3	3	2	3	3	5	3.36364	3.41176	2	5	2	2.33333
521	3	1	2	4	0	0	0	0	2	0	2	0		2		1	17	11	1.8	0	3	2	1	18.992
522	1	2	0	4	0	0	0	0	2	0	2	0		1		1	17	11	1.1	0	3	1	1	19.9446		80	0	8	80	0	20	160	0	28	5	3	4	5	2	5	5	3	4.5	3.63636	3.58824	1.7619	5	2	2
522	2	0	1	4	0	0	0	0	2	0	2	0		1		1	17	11	1.1	0	3	1	1	19.9446		80	0	10	10	0	0	90	0	10	5	5	5	2	2	4	5	4	4.75	3.36364	4.23529	1.7619	4	1	3
522	3	1	2	4	0	0	0	0	2	0	2	0		1		1	17	11	1.1	0	3	1	1	19.9446		100	0	0	120	0	0	220	0	0	5	3	4	4	2	4	4	4	5	4.09091	4.58824	1.47619	5	2	3.33333
523	1	2	0	4	0	0	0	0	2	0	2	0		2		0	17	11	0.2	0	3	2	1	17.5697		75	0	0	60	0	180	135	0	180	5	5	5	4	5	5	5	2	4.5	2.90909	3.58824	2.42857	5	2	2
523	2	0	1	4	0	0	0	0	2	0	2	0		2		0	17	11	0.2	0	3	2	1	17.5697		75	0	0	25	0	900	100	0	900	5	4	5	4	2	5	5	2	4	3.09091	3.64706	2.47619	5	2	2.33333
523	3	1	2	4	0	0	0	0	2	0	2	0		2		0	17	11	0.2	0	3	2	1	17.5697
527	1	2	0	4	0	0	0	0	2	0	2	0		2		1	17	13	2.5	0	2		1	22.8571		25	100	0	280	20	0	305	120	0	3	1	5	2	1	5	5	5	5	4.09091	3.88235	2.19048	5	2	1.66667
527	2	0	1	4	0	0	0	0	2	0	2	0		2		1	17	13	2.5	0	2		1	22.8571		100	100	0	210	100	0	310	200	0	5	1	4	2	1	4	1	1	4.5	3.72727	3.29412	2	5	2	2.33333
527	3	1	2	1	0	0	0	0	2	0	2	0		2		1	17	13	2.5	0	2		1	22.8571
528	1	2	0	4	0	0	0	0	2	0	2	0		4		1	18	13		0	2		1			0	75	0	30	10	0	30	85	0	4	1	4	4	4	5	3	3	1.75	4
528	2	0	1	4	0	0	0	0	2	0	2	0		4		1	18	13		0	2		1
528	3	1	2	1	0	0	0	0	2	0	2	0		4		1	18	13		0	2		1
531	1	2	0	4	0	0	0	0	2	0	2	0		4		1	19	13	5.4	1	2	2	1	24.6559		480	650	60	180	480	90	660	1130	150	4	5	5	2	3	3	4	5	3	3	3.88235	2.04762	4	1	4
531	2	0	1	4	0	0	0	0	2	0	2	0		4		1	19	13	5.4	1	2	2	1	24.6559
531	3	1	2	1	0	0	0	0	2	0	2	0		4		1	19	13	5.4	1	2	2	1	24.6559
532	1	2	0	4	0	0	0	0	2	0	2	0		2		0	17	14	2	0	2	1	1	23.1111			0			0			0		5	4	4	5	4	5	5	4	4.5	3.09091	4.35294	1.2381	5	2	1.66667
532	2	0	1	4	0	0	0	0	2	0	2	0		2		0	17	14	2	0	2	1	1	23.1111				0	0	0	0	0	0	0
532	3	1	2	1	0	0	0	0	2	0	2	0		2		0	17	14	2	0	2	1	1	23.1111
533	1	2	0	4	0	0	0	0	2	0	2	0		3		0	17	13	0.6	1	3	1	1	24.4646		150	0	0	200	0	30	350	0	30	5	3	4	5	3	5	5	3	4.75	3.90909	4.58824	2.04762	5	2	2.33333
533	2	0	1	4	0	0	0	0	2	0	2	0		3		0	17	13	0.6	1	3	1	1	24.4646
533	3	1	2	1	0	0	0	0	2	0	2	0		3		0	17	13	0.6	1	3	1	1	24.4646		200	0	0	250	0	15	450	0	15	5	3	5	5	2	5	5	2	5	4.18182	4.82353	1.52381	5	2	1
534	1	2	0	4	0	0	0	0	2	0	2	0		2		1	17	14	1.7	0	3	1	1	21.1327		150	0	0	80	0	80	230	0	80	5	4	5	5	4	4	5	3	4.5	4.36364	4.23529	1.80952	5	2	4
534	2	0	1	4	0	0	0	0	2	0	2	0		2		1	17	14	1.7	0	3	1	1	21.1327		150	0	0	0	0	0	150	0	0	5	5	4	5	5	5	5	2	4.75	4.45455	4.05882	1.80952	5	2	2
534	3	1	2	1	0	0	0	0	2	0	2	0		2		1	17	14	1.7	0	3	1	1	21.1327
536	1	2	0	4	0	0	0	0	2	0	2	0		1		0	17	14	1.4	0	3	2	1	21.1463		100	0	0	150	0	30	250	0	30	5	5	2	5	4	5	5	3	4.75	3.18182	4.35294	2.2381	5	2	2
536	2	0	1	4	0	0	0	0	2	0	2	0		1		0	17	14	1.4	0	3	2	1	21.1463		100	0	0	75	0	150	175	0	150	5	4	4	5	5	5	5	3	5	3.36364	4	2.19048	5	2	2
536	3	1	2	1	0	0	0	0	2	0	2	0		1		0	17	14	1.4	0	3	2	1	21.1463		80	0	8	100	0	0	180	0	8	5	4	4	5	4	4	4	3	5	2.90909	3.70588	2.66667	4	1	2
537	1	2	0	4	0	0	0	0	2	0	2	0		4		0	17	14	4.6	0	3	2	1	22.3081		225	0	0	0	0	100	225	0	100
537	2	0	1	4	0	0	0	0	2	0	2	0		4		0	17	14	4.6	0	3	2	1	22.3081
537	3	1	2	1	0	0	0	0	2	0	2	0		4		0	17	14	4.6	0	3	2	1	22.3081
538	1	2	0	4	0	0	0	0	2	0	2	0		1		0	17	14	2.2	0	3	2	1	21.3039		175	0	0	200	0	20	375	0	20	5	4	5	5	5	5	5	5	4	3.63636	5	1.57143	5	2	2.33333
538	2	0	1	4	0	0	0	0	2	0	2	0		1		0	17	14	2.2	0	3	2	1	21.3039		100	0	0	90	0	40	190	0	40	5	4	5	5	5	5	5	5	5	4	4.76471	1.52381	5	2	1
538	3	1	2	1	0	0	0	0	2	0	2	0		1		0	17	14	2.2	0	3	2	1	21.3039		150	0	0	120	0	15	270	0	15	5	5	5	5	5	5	5	5	4.5	3.81818	5	1.28571	5	2	1
539	1	2	0	4	0	0	0	0	2	0	2	0		2		0	17	14	1.2	0	3	2	1	19.7232		50	0	0	120	0	360	170	0	360	5	5	1	1	5	5	5	3	5	3.81818	4.76471	1.71429	5	2	2.66667
539	2	0	1	4	0	0	0	0	2	0	2	0		2		0	17	14	1.2	0	3	2	1	19.7232		75	0	0	120	30	30	195	30	30	5	1	1	5	5	5	5	5	5	3.63636	5	1.42857	5	2	2
539	3	1	2	1	0	0	0	0	2	0	2	0		2		0	17	14	1.2	0	3	2	1	19.7232
541	1	2	0	4	0	0	0	0	2	0	2	0		4		0	17	14	8.5	1	3	1	1	25.3444		0	0	150	60	0	420	60	0	570
541	2	0	1	4	0	0	0	0	2	0	2	0		4		0	17	14	8.5	1	3	1	1	25.3444
541	3	1	2	1	0	0	0	0	2	0	2	0		4		0	17	14	8.5	1	3	1	1	25.3444
542	1	2	0	4	0	0	0	0	2	0	2	0		4		0	17	14	14.2	1	3		1	23.1405		0	450	80	144	0	0	144	450	80	5	3	1	2	4	4	3	3	4	2.81818	4	3.09524	4	1	4
542	2	0	1	4	0	0	0	0	2	0	2	0		4		0	17	14	14.2	1	3		1	23.1405
542	3	1	2	1	0	0	0	0	2	0	2	0		4		0	17	14	14.2	1	3		1	23.1405
543	1	2	0	4	0	0	0	0	2	0	2	0		4		1	18	13	1.2	0	2		1	15.0204		75	40	15	0	60	0	75	100	15	2	4	1	5	5	1	1	1	3.75	2	2.41176	2.52381	2.66667	0	3
543	2	0	1	4	0	0	0	0	2	0	2	0		4		1	18	13	1.2	0	2		1	15.0204
543	3	1	2	1	0	0	0	0	2	0	2	0		4		1	18	13	1.2	0	2		1	15.0204
544	1	2	0	4	0	0	0	0	2	0	2	0		4		1	17	13	5.6	1	2		1			0	150	0	0	15	90	0	165	90	5	4	3	2	2	3	4	3	3	3	3.17647	2.90476	2.66667	0	3
544	2	0	1	4	0	0	0	0	2	0	2	0		4		1	17	13	5.6	1	2		1
544	3	1	2	1	0	0	0	0	2	0	2	0		4		1	17	13	5.6	1	2		1
545	1	2	0	4	0	0	0	0	2	0	2	0		1		0	17	14	1.9	0	2	1	1	23.8087		70	0	0	10	10	0	80	10	0	5	1	4	5	2	5	4	2	5	3.81818	4.29412	2.19048	4	1	2
545	2	0	1	4	0	0	0	0	2	0	2	0		1		0	17	14	1.9	0	2	1	1	23.8087		75	0	0	50	10	0	125	10	0	5	1	4	4	2	5	5	1	4.75	3.63636	3.58824	1.57143	4.33333	1	2
545	3	1	2	1	0	0	0	0	2	0	2	0		1		0	17	14	1.9	0	2	1	1	23.8087		35	0	0	20	0	5	55	0	5	5	1	4	2	3	5	5	4	5	3.81818	4	1.90476	5	2	2
546	1	2	0	4	0	0	0	0	2	0	2	0		4		1	18	15	15.5	0	3	2	1	22.7904		0	400	0	150	60	0	150	460	0	3	1	5	5	2	4	5	3	2.25	2.81818	3.41176	2	3	0	1
546	2	0	1	4	0	0	0	0	2	0	2	0		4		1	18	15	15.5	0	3	2	1	22.7904
546	3	1	2	1	0	0	0	0	2	0	2	0		4		1	18	15	15.5	0	3	2	1	22.7904
547	1	2	0	4	0	0	0	0	2	0	2	0		4		0	18	15	1.5	0	3	1	1	28.6851		50	50	0	90	720	30	140	770	30	5	3	4	4	3	4	3	2	2.5	2.63636	3.58824	3.33333	4	1	3
547	2	0	1	4	0	0	0	0	2	0	2	0		4		0	18	15	1.5	0	3	1	1	28.6851
547	3	1	2	1	0	0	0	0	2	0	2	0		4		0	18	15	1.5	0	3	1	1	28.6851
549	1	2	0	4	0	0	0	0	2	0	2	0		4		0	17	15	1.6	0	3	2	1			120	90	0	180	120	0	300	210	0	5	5	4	5	1	5	5	5	4.25	4	4.64706	2.14286	5	2	1
549	2	0	1	4	0	0	0	0	2	0	2	0		4		0	17	15	1.6	0	3	2	1
549	3	1	2	1	0	0	0	0	2	0	2	0		4		0	17	15	1.6	0	3	2	1
550	1	2	0	4	0	0	0	0	2	0	2	0		4		0	17	15	2.2	0	3		1	25.5102		300	0	0	240	0	30	540	0	30	5	2	5	4	2	4	4	3	5	4.09091	4.11765	1.28571	5	2	2
550	2	0	1	4	0	0	0	0	2	0	2	0		4		0	17	15	2.2	0	3		1	25.5102
550	3	1	2	1	0	0	0	0	2	0	2	0		4		0	17	15	2.2	0	3		1	25.5102
551	1	2	0	4	0	0	0	0	2	0	2	0		2		0	17	15	0.9	0	3	2	1	19.3337		100	0	0	45	30	30	145	30	30	5	2	4	5	3	4	5	3	3.25	2.45455	4	2.66667	3.66667	0	1
551	2	0	1	4	0	0	0	0	2	0	2	0		2		0	17	15	0.9	0	3	2	1	19.3337		150	0	0	45	160	20	195	160	20	5	2	5	5	3	4	5	4	3.5	2.90909	4.05882	2.33333	4	1	1
551	3	1	2	1	0	0	0	0	2	0	2	0		2		0	17	15	0.9	0	3	2	1	19.3337
552	1	2	0	4	0	0	0	0	2	0	2	0		1		0	18	15	1.9	0	2	1	1	19.9481		0	400	0	0	1272	0	0	1672	0	5	1	5	5	5	5	5	4	2.25	2.72727	3.35294	2.80952	3.66667	0	1
552	2	0	1	4	0	0	0	0	2	0	2	0		1		0	18	15	1.9	0	2	1	1	19.9481		0	225	0	105	12	0	105	237	0	5	4	4	5	4	4	3	3	2.25	3.09091	3.70588	2.2381	5	2	1
552	3	1	2	1	0	0	0	0	2	0	2	0		1		0	18	15	1.9	0	2	1	1	19.9481		200	0	0	0	6	0	200	6	0
553	1	2	0	4	0	0	0	0	2	0	2	0		2		0	17	15	1.6	0	2		1	21.0077		300	3	0	120	120	0	420	123	0	5	2	5	2	4	5	5	4	4.75	3.63636	4.52941	2.2381	4	1	2
553	2	0	1	4	0	0	0	0	2	0	2	0		2		0	17	15	1.6	0	2		1	21.0077		120	120	0	0	240	0	120	360	0	5	5	5	2	5	5	5	5	5	2.90909	4.76471	1.71429	3.66667	0	1.33333
553	3	1	2	1	0	0	0	0	2	0	2	0		2		0	17	15	1.6	0	2		1	21.0077
554	1	2	0	4	0	0	0	0	2	0	2	0		4		0	17	15	5.9	0	2	1	1	21.4844		0	300	0	0	240	45	0	540	45	5	4	4	5	5	5	5	5	1	1.27273	3.82353	2.95238	5	2	1
554	2	0	1	4	0	0	0	0	2	0	2	0		4		0	17	15	5.9	0	2	1	1	21.4844
554	3	1	2	1	0	0	0	0	2	0	2	0		4		0	17	15	5.9	0	2	1	1	21.4844
556	1	2	0	4	0	0	0	0	2	0	2	0		1		0	18	15	3.6	0	3		2	18.3594		0	300	0	180	360	240	180	660	240	4	3	4	5	3	3	3	3	2.75	4	2.70588	2.80952	5	2	3.66667
556	2	0	1	4	0	0	0	0	2	0	2	0		1		0	18	15	3.6	0	3		2	18.3594		0	120	0	600	500	60	600	620	60	5	2	5	1	4	4	3	2	5	2.54545	3.11765	3.38095	5	2	3.33333
556	3	1	2	1	0	0	0	0	2	0	2	0		1		0	18	15	3.6	0	3		2	18.3594		0	300	0	720	600	0	720	900	0	4	3	5	2	2	4	4	4	4	2.36364	2.88235	3.66667	4	1	3
558	1	2	0	4	0	0	0	0	2	0	2	0		1		1	17	16	3.7	0	3	1	1	22.8374		120	0	10	120	0	60	240	0	70	5	1	5	4	4	4	4	4	4	2.54545	4.11765	2.04762	4	1	1
558	2	0	1	4	0	0	0	0	2	0	2	0		1		1	17	16	3.7	0	3	1	1	22.8374		120	0	10	0	0	60	120	0	70	5	2	4	4	3	4	5	2	3.75	2	4	2.57143	4	1	2
558	3	1	2	1	0	0	0	0	2	0	2	0		1		1	17	16	3.7	0	3	1	1	22.8374		150	0	0	90	0	360	240	0	360	5	2	4	4	3	4	4	4	2	3.09091	4	2.14286	4	1	2
560	1	2	0	4	0	0	0	0	2	0	2	0		4		0	17	16	1.7	0	3	2	1	22.3435		100	0	0	0	0	0	100	0	0	4	2	5	1	5	5	3	3	4.75	4.09091	3.35294	1.80952	4	1	2
560	2	0	1	4	0	0	0	0	2	0	2	0		4		0	17	16	1.7	0	3	2	1	22.3435
560	3	1	2	1	0	0	0	0	2	0	2	0		4		0	17	16	1.7	0	3	2	1	22.3435
561	1	2	0	4	0	0	0	0	2	0	2	0		4		1	17	15	22.4	0	2	2	1	22.5981		0	0	350	0	0		0	0	350	1	1	1	5	1	1	5	1	1	1	1.23529	3.28571	1	0	5
561	2	0	1	4	0	0	0	0	2	0	2	0		4		1	17	15	22.4	0	2	2	1	22.5981
561	3	1	2	1	0	0	0	0	2	0	2	0		4		1	17	15	22.4	0	2	2	1	22.5981
562	1	2	0	4	0	0	0	0	2	0	2	0		2		1	18	15	2.1	0	2		1			0	75	0	60	120	0	60	195	0	3	2	4	4	2	4	4	2	2.75	3.09091	3.35294	2.09524	3	0	1.66667
562	2	0	1	4	0	0	0	0	2	0	2	0		2		1	18	15	2.1	0	2		1			0	200	0	0	270	0	0	470	0	2	4	4	2	1	3	5	3	3.25	2.72727	3	2.04762	3.66667	0	2.33333
562	3	1	2	1	0	0	0	0	2	0	2	0		2		1	18	15	2.1	0	2		1
563	1	2	0	4	0	0	0	0	2	0	2	0		2		0	17	15	52.8	0	3	2	1	22.1453		0	150	480	300	0	60	300	150	540	4	2	5	4	3	2	4	3	4.25	3.72727	4.05882	2.2381	4	1	2.66667
563	2	0	1	4	0	0	0	0	2	0	2	0		2		0	17	15	52.8	0	3	2	1	22.1453		0	75	400	135	0	50	135	75	450	4	3	4	4	3	3	4	2	4	3.36364	4	2.09524	4	1	2.33333
563	3	1	2	1	0	0	0	0	2	0	2	0		2		0	17	15	52.8	0	3	2	1	22.1453
564	1	2	0	4	0	0	0	0	2	0	2	0		4		0	17	15	1.7	0	3	1	1	20.202		0	100	0	0	240	60	0	340	60	5	2	4	4	2	5	5	3	1.25	2.72727	4.05882	2.42857	3.33333	0	1
564	2	0	1	4	0	0	0	0	2	0	2	0		4		0	17	15	1.7	0	3	1	1	20.202
564	3	1	2	1	0	0	0	0	2	0	2	0		4		0	17	15	1.7	0	3	1	1	20.202
565	1	2	0	4	0	0	0	0	2	0	2	0		2		1	17	15	1.7	0	3	1	1	22.46		75	100	0	40	80	40	115	180	40	5	5	5	5	1	5	5	5	4	3.36364	3.23529	2.42857	4	1	2.33333
565	2	0	1	4	0	0	0	0	2	0	2	0		2		1	17	15	1.7	0	3	1	1	22.46		50	75	0	45	60	20	95	135	20
565	3	1	2	1	0	0	0	0	2	0	2	0		2		1	17	15	1.7	0	3	1	1	22.46
566	1	2	0	4	0	0	0	0	2	0	2	0		4		0	17	15	1.6	0	3		1	20.7031		0	200	0	120	450	0	120	650	0	4	4	3	4	2	5	5	3	2.75	2.72727	3.41176	2.47619	5	2	1.33333
566	2	0	1	4	0	0	0	0	2	0	2	0		4		0	17	15	1.6	0	3		1	20.7031
566	3	1	2	1	0	0	0	0	2	0	2	0		4		0	17	15	1.6	0	3		1	20.7031
567	1	2	0	4	0	0	0	0	2	0	2	0		4		0	17	15	2.2	0	2		2	23.1247		0	150	0	0	90	120	0	240	120
567	2	0	1	4	0	0	0	0	2	0	2	0		4		0	17	15	2.2	0	2		2	23.1247
567	3	1	2	1	0	0	0	0	2	0	2	0		4		0	17	15	2.2	0	2		2	23.1247
568	1	2	0	4	0	0	0	0	2	0	2	0		3		0	17	15	3.8	0	3	1	1	24.4444		150	50	0	150	60	20	300	110	20	5	1	4	4	3	4	5	5	4.25	3.54545	4.47059	3.2381	3	0	1
568	2	0	1	4	0	0	0	0	2	0	2	0		3		0	17	15	3.8	0	3	1	1	24.4444
568	3	1	2	1	0	0	0	0	2	0	2	0		3		0	17	15	3.8	0	3	1	1	24.4444		150	15	0	210	210	180	360	225	180	5	1	5	5	3	5	5	5	5	3.18182	4.05882	4.14286	5	2	2.33333
570	1	2	0	4	0	0	0	0	2	0	2	0		4		1	17	15	4.2	0	2		1	30.6689		0	375	0	1750	680	0	1750	1055	0	5	4	5	4	4	2	2	2	2	3.36364	3.41176	3	2	0	2.66667
570	2	0	1	4	0	0	0	0	2	0	2	0		4		1	17	15	4.2	0	2		1	30.6689
570	3	1	2	1	0	0	0	0	2	0	2	0		4		1	17	15	4.2	0	2		1	30.6689
571	1	2	0	4	0	0	0	0	2	0	2	0		3		1	17	15	1.7	0	3	2	1	21.7051		0	25	0	40	0	90	40	25	90	4	2	4	4	3	4	3	2	3.75	3.54545	3.52941	3.71429	3.66667	0	3.66667
571	2	0	1	4	0	0	0	0	2	0	2	0		3		1	17	15	1.7	0	3	2	1	21.7051
571	3	1	2	1	0	0	0	0	2	0	2	0		3		1	17	15	1.7	0	3	2	1	21.7051		0	25	0	0	60	30	0	85	30	5	3	2	4	2	2	4	4	3.75	3.09091	3.29412	3.42857	3.66667	0	3.33333
572	1	2	0	4	0	0	0	0	2	0	2	0		2		1	17	15	3	0	3	1	1	19.3906		0	200	0	195	0	420	195	200	420	2	2	4	3	4	2	2	2	2.5	1.27273	2.52941	2.47619	2	0	2
572	2	0	1	4	0	0	0	0	2	0	2	0		2		1	17	15	3	0	3	1	1	19.3906		0	175	0	0	280	0	0	455	0	1	2	3	4	4	4	2	4	3.5	2.90909	3	3.14286	2	0	2.66667
572	3	1	2	1	0	0	0	0	2	0	2	0		2		1	17	15	3	0	3	1	1	19.3906
573	1	2	0	4	0	0	0	0	2	0	2	0		2		0	18	15	12.8	0	3	2	1	17.9592		200	350	0	10	20	0	210	370	0	4	1	5	3	1	5	3	3	4	2.63636	3.94118	3.2381	4	1	4
573	2	0	1	4	0	0	0	0	2	0	2	0		2		0	18	15	12.8	0	3	2	1	17.9592		150	300	0	60	80	0	210	380	0	5	1	3	3	2	5	3	3	5	3.18182	5	2.66667	5	2	1
573	3	1	2	1	0	0	0	0	2	0	2	0		2		0	18	15	12.8	0	3	2	1	17.9592
574	1	2	0	4	0	0	0	0	2	0	2	0		4		0	17	16	5.7	0	3	2	1	21.2585		135	40	0	120	60	0	255	100	0	5	2	5	3	5	5	3	3	3.5	4.45455	3.82353	2.52381	4	1	1
574	2	0	1	4	0	0	0	0	2	0	2	0		4		0	17	16	5.7	0	3	2	1	21.2585
574	3	1	2	1	0	0	0	0	2	0	2	0		4		0	17	16	5.7	0	3	2	1	21.2585
576	1	2	0	4	0	0	0	0	2	0	2	0		4		0	17	15	32.2	0	2		1	33.4124		100	600	0	50	0	0	150	600	0	5	4	3	4	3	5	3	1	5	3	4.29412	3.71429	5	2	1
576	2	0	1	4	0	0	0	0	2	0	2	0		4		0	17	15	32.2	0	2		1	33.4124
576	3	1	2	1	0	0	0	0	2	0	2	0		4		0	17	15	32.2	0	2		1	33.4124
577	1	2	0	4	0	0	0	0	2	0	2	0		4		1	17	15	1.5	0	3	1	1	21.4844		0	0	20	20	30	70	20	30	90	5	3	3	5	4	5	4	5	3	1.72727	4.05882	2.19048	4	1	1
577	2	0	1	4	0	0	0	0	2	0	2	0		4		1	17	15	1.5	0	3	1	1	21.4844
577	3	1	2	1	0	0	0	0	2	0	2	0		4		1	17	15	1.5	0	3	1	1	21.4844
578	1	2	0	4	0	0	0	0	2	0	2	0		2		0	17	15	2	0	2		1			125	105	20	0	0	140	125	105	160	3	2	4	5	3	3	5	5	3.25	2.81818	4.64706	3.19048	2.33333	0	2.33333
578	2	0	1	4	0	0	0	0	2	0	2	0		2		0	17	15	2	0	2		1			90	0	30	44	125	0	134	125	30	5	2	3	4	5	1	1	1	2.5	2.36364	3.17647	3.2381	4	1	2.66667
578	3	1	2	1	0	0	0	0	2	0	2	0		2		0	17	15	2	0	2		1
580	1	2	0	4	0	0	0	0	2	0	2	0		1		0	17	16	2.7	0	3	2	1	20.7008		0	0	150	0	0	210	0	0	360	5	1	4	2	4	3	4	4	2.25	3.36364	3.82353	1.71429	4	1	4
580	2	0	1	4	0	0	0	0	2	0	2	0		1		0	17	16	2.7	0	3	2	1	20.7008		0	0	50	0	0	75	0	0	125	5	1	4	1	1	3	4	3	2	3.54545	3.64706	2.09524	3.33333	0	3.33333
580	3	1	2	1	0	0	0	0	2	0	2	0		1		0	17	16	2.7	0	3	2	1	20.7008		0	0	75	0	0	1400	0	0	1475	5	2	4	3	1	4	4	3	2	3.72727	4.11765	2.28571	3.66667	0	3
581	1	2	0	4	0	0	0	0	2	0	2	0		1		0	17	15	0.5	0	2	2	1	24.2215		40	0	0	50	0	0	90	0	0	4	3	1	5	2	4	4	3	1.5	3	3.52941	3.33333	4	1	2.66667
581	2	0	1	4	0	0	0	0	2	0	2	0		1		0	17	15	0.5	0	2	2	1	24.2215		50	0	0	60	0	0	110	0	0	5	1	5	5	1	4	4	4	3.5	3.09091	3.70588	3.7619	3	0	1.33333
581	3	1	2	1	0	0	0	0	2	0	2	0		1		0	17	15	0.5	0	2	2	1	24.2215		35	0	0	0	60	0	35	60	0	5	2	2	4	2	4	5	4	3.75	3	3.76471	3.90476	4.66667	1	1.66667
582	1	2	0	4	0	0	0	0	2	0	2	0		4		0	18	14	13.8	1	2		1	27.6888		20	150	0	20	150	0	40	300	0
582	2	0	1	4	0	0	0	0	2	0	2	0		4		0	18	14	13.8	1	2		1	27.6888
582	3	1	2	1	0	0	0	0	2	0	2	0		4		0	18	14	13.8	1	2		1	27.6888
583	1	2	0	4	0	0	0	0	2	0	2	0		3		0	17	14	23	1	2		2	19.5965		0	400	0	240	240	0	240	640	0	5	2	5	1	1	4	5	5	2.75	2.90909	3.70588	2.61905	4	1	5
583	2	0	1	4	0	0	0	0	2	0	2	0		3		0	17	14	23	1	2		2	19.5965
583	3	1	2	1	0	0	0	0	2	0	2	0		3		0	17	14	23	1	2		2	19.5965		0	250	0	100	100	0	100	350	0
585	1	2	0	4	0	0	0	0	2	0	2	0		4		1	17	16	1.9	0	2	2	1	20.2449		70	0	0	0	0	40	70	0	40	5	3	4	4	3	1	4	4	2.75	3.27273	3.29412	1.47619	4	1	3
585	2	0	1	4	0	0	0	0	2	0	2	0		4		1	17	16	1.9	0	2	2	1	20.2449
585	3	1	2	1	0	0	0	0	2	0	2	0		4		1	17	16	1.9	0	2	2	1	20.2449
586	1	2	0	4	0	0	0	0	2	0	2	0		2		0	17	16	1.6	0	3		1	23.8281		60	0	160	0	0		60	0	160	5	1	4	5	1	1	4	3	2.75	2.36364	3.23529	3	1	0	1
586	2	0	1	4	0	0	0	0	2	0	2	0		2		0	17	16	1.6	0	3		1	23.8281		120	0	30	0	0		120	0	30
586	3	1	2	1	0	0	0	0	2	0	2	0		2		0	17	16	1.6	0	3		1	23.8281
587	1	2	0	4	0	0	0	0	2	0	2	0		4		1	17	16	7.2	0	3	2	2	20.7476		0	150	0	0	0		0	150	0	5	1	5	5	2	5	3	3	1	2	3.47059	2.42857	3	0	1.33333
587	2	0	1	4	0	0	0	0	2	0	2	0		4		1	17	16	7.2	0	3	2	2	20.7476
587	3	1	2	1	0	0	0	0	2	0	2	0		4		1	17	16	7.2	0	3	2	2	20.7476
588	1	2	0	4	0	0	0	0	2	0	2	0		4		0	17	16	0.8	0	3	2	1	21.551		50	0	0	20	0	105	70	0	105	5	2	4	5	2	5	4	4	4.5	3.27273	4.35294	1.66667	4	1	2
588	2	0	1	4	0	0	0	0	2	0	2	0		4		0	17	16	0.8	0	3	2	1	21.551
588	3	1	2	1	0	0	0	0	2	0	2	0		4		0	17	16	0.8	0	3	2	1	21.551
590	1	2	0	4	0	0	0	0	2	0	2	0		4		1	18	17	3.1	0	2		1	22.9441		60	150	0	60	100	0	120	250	0	5	4	1	5	3	1	3	5	3	3	2.82353	2.57143	3	0	2.66667
590	2	0	1	4	0	0	0	0	2	0	2	0		4		1	18	17	3.1	0	2		1	22.9441
590	3	1	2	1	0	0	0	0	2	0	2	0		4		1	18	17	3.1	0	2		1	22.9441
591	1	2	0	4	0	0	0	0	2	0	2	0		4		1	17	17	6.6	0	2	2	1	24.2215		225	0	0	120	0	90	345	0	90	5	1	5	5	3	4	4	4	5	4	4.76471	1.66667	5	2	1.33333
591	2	0	1	4	0	0	0	0	2	0	2	0		4		1	17	17	6.6	0	2	2	1	24.2215
591	3	1	2	1	0	0	0	0	2	0	2	0		4		1	17	17	6.6	0	2	2	1	24.2215
592	1	2	0	4	0	0	0	0	2	0	2	0		4		1	17	17	6.4	0	3	2	1	23.6295		250	0	0	10	0	40	260	0	40	5	4	5	5	3	2	5	5	5	3.54545	4.64706	1.85714	4	1	1
592	2	0	1	4	0	0	0	0	2	0	2	0		4		1	17	17	6.4	0	3	2	1	23.6295
592	3	1	2	1	0	0	0	0	2	0	2	0		4		1	17	17	6.4	0	3	2	1	23.6295
593	1	2	0	4	0	0	0	0	2	0	2	0		2		1	17	17	10.1	0	3		1	20.5151		0	200	0	150	0	150	150	200	150	4	5	3	4	5	2	5	2	4	4	4.35294	2	5	2	1.33333
593	2	0	1	4	0	0	0	0	2	0	2	0		2		1	17	17	10.1	0	3		1	20.5151		300	120	0	180	0	90	480	120	90	5	4	2	5	5	2	5	2	4	3.18182	3.17647	2.47619	5	2	2.33333
593	3	1	2	1	0	0	0	0	2	0	2	0		2		1	17	17	10.1	0	3		1	20.5151
595	1	2	0	4	0	0	0	0	2	0	2	0		4		1	17	17	9.8	1	2	2	1	19.4094		75	50	0	75	10	120	150	60	120	5	2	4	2	1	4	5	3	3.75	4.18182	4.41176	3.66667	4.33333	1	4.33333
595	2	0	1	4	0	0	0	0	2	0	2	0		4		1	17	17	9.8	1	2	2	1	19.4094
595	3	1	2	1	0	0	0	0	2	0	2	0		4		1	17	17	9.8	1	2	2	1	19.4094
596	1	2	0	4	0	0	0	0	2	0	2	0		4		1	17	17	13.8	1	2		1	19.6232		0	600	0	280	0	90	280	600	90	1	1	2	4	4	1	3	4	5	3	2.70588	2.61905	2.33333	0	3
596	2	0	1	4	0	0	0	0	2	0	2	0		4		1	17	17	13.8	1	2		1	19.6232
596	3	1	2	1	0	0	0	0	2	0	2	0		4		1	17	17	13.8	1	2		1	19.6232
597	1	2	0	4	0	0	0	0	2	0	2	0		3		1	17	17	8	0	3	2	1	20.0617		0	0	175	20	0	240	20	0	415	4	3	5	4	3	4	4	3	2.5	3.09091	4.29412	2.2381	3.66667	0	1
597	2	0	1	4	0	0	0	0	2	0	2	0		3		1	17	17	8	0	3	2	1	20.0617
597	3	1	2	1	0	0	0	0	2	0	2	0		3		1	17	17	8	0	3	2	1	20.0617		0	0	75	6	40	100	6	40	175	5	4	5	4	4	5	3	3	1.75	3.27273	3.70588	3	3	0	3
599	1	2	0	4	0	0	0	0	2	0	2	0		4		1	19	17	4.7	1	2	2	1	22.3863		0	200	0	0	40	80	0	240	80	5	1	5	4	2	4	3	3	1.75	2.09091	3.29412	3.04762	3	0	3
599	2	0	1	4	0	0	0	0	2	0	2	0		4		1	19	17	4.7	1	2	2	1	22.3863
599	3	1	2	1	0	0	0	0	2	0	2	0		4		1	19	17	4.7	1	2	2	1	22.3863
600	1	2	0	4	0	0	0	0	2	0	2	0		1		1	17	17	13.1	0	3		1	17.6745		0	375	0	0	0	60	0	375	60	5	2	5	4	3	4	5	3	4	3.45455	3.11765	2.04762	2.66667	0	3
600	2	0	1	4	0	0	0	0	2	0	2	0		1		1	17	17	13.1	0	3		1	17.6745		100	350	0	0	0	60	100	350	60	5	3	4	4	3	4	5	3	3.25	3.09091	2.64706	1.90476	3	0	3.66667
600	3	1	2	1	0	0	0	0	2	0	2	0		1		1	17	17	13.1	0	3		1	17.6745		100	500	0	35	200	110	135	700	110
601	1	2	0	4	0	0	0	0	2	0	2	0		4		1	17	17	8.5	0	2	1	1	18.5879		0	300	40	210	60	0	210	360	40	5	1	5	5	5	5	5	5	4.25	3.09091	4.05882	1.71429	3	0	1
601	2	0	1	4	0	0	0	0	2	0	2	0		4		1	17	17	8.5	0	2	1	1	18.5879
601	3	1	2	1	0	0	0	0	2	0	2	0		4		1	17	17	8.5	0	2	1	1	18.5879
602	1	2	0	4	0	0	0	0	2	0	2	0		4		0	18	14	2	1	3	1	2	19.8347		60	0	50	60	0	100	120	0	150	5					5			3.75	1
602	2	0	1	4	0	0	0	0	2	0	2	0		4		0	18	14	2	1	3	1	2	19.8347
602	3	1	2	1	0	0	0	0	2	0	2	0		4		0	18	14	2	1	3	1	2	19.8347
604	1	2	0	4	0	0	0	0	2	0	2	0		4		1	17	17	5.4	0	3		1	20.0617		250	0	0	90	0	120	340	0	120	3	5	4	2	5	5	5	2	4.5	4.09091	1.88235	1.85714	3.66667	0	1.66667
604	2	0	1	4	0	0	0	0	2	0	2	0		4		1	17	17	5.4	0	3		1	20.0617
604	3	1	2	1	0	0	0	0	2	0	2	0		4		1	17	17	5.4	0	3		1	20.0617
605	1	2	0	4	0	0	0	0	2	0	2	0		2		1	17	18	3.4	0	2	1	1	23.3747		100	0	0	20	30	60	120	30	60	5	1	5	5	5	5	5	5	5	3.18182	4.35294	1.61905	5	2	3
605	2	0	1	4	0	0	0	0	2	0	2	0		2		1	17	18	3.4	0	2	1	1	23.3747		75	0	0	40	30	90	115	30	90	5	3	4	5	5	5	5	4	5	3.63636	4.29412	1.33333	5	2	1.66667
605	3	1	2	1	0	0	0	0	2	0	2	0		2		1	17	18	3.4	0	2	1	1	23.3747
606	1	2	0	4	0	0	0	0	2	0	2	0		4		1	17	18	4	0	2	1	1	27.7778		200	0	0	60	0	30	260	0	30	5	4	4	4	2	2	5	3	3.5	3.09091	2.94118	1.80952	4	1	3
606	2	0	1	4	0	0	0	0	2	0	2	0		4		1	17	18	4	0	2	1	1	27.7778
606	3	1	2	1	0	0	0	0	2	0	2	0		4		1	17	18	4	0	2	1	1	27.7778
607	1	2	0	4	0	0	0	0	2	0	2	0		1		1	17	18	1.1	0	2		1	25.4694		100	0	0	90	0	180	190	0	180	5	5	2	1	3	1	1	1	5	4.45455	3.94118	1.80952	5	2	1
607	2	0	1	4	0	0	0	0	2	0	2	0		1		1	17	18	1.1	0	2		1	25.4694		100	0	0	40	120	120	140	120	120	5	5	4	2	4	4	4	4	5	4.18182	4.64706	1.38095	5	2	1
607	3	1	2	1	0	0	0	0	2	0	2	0		1		1	17	18	1.1	0	2		1	25.4694		100	0	0	90	0	0	190	0	0	5	5	5	1	2	5	5	5	5	4.90909	5	1	5	2	1
608	1	2	0	4	0	0	0	0	2	0	2	0		4		1	17	18	4.6	1	2		1	20.2449		200	0	0	210	0	0	410	0	0	5	3	5	1	1	5	5	4	5	4.27273	4.35294	1.45	5	2	1.66667
608	2	0	1	4	0	0	0	0	2	0	2	0		4		1	17	18	4.6	1	2		1	20.2449
608	3	1	2	1	0	0	0	0	2	0	2	0		4		1	17	18	4.6	1	2		1	20.2449
609	1	2	0	4	0	0	0	0	2	0	2	0		2		1	17	18	3.6	1	3	1	1	19.5918		30	0	30		0		30	0	30	5	5	1	5	5	5	5	5	3.25	3	2.35294	1.71429	5	2	2.66667
609	2	0	1	4	0	0	0	0	2	0	2	0		2		1	17	18	3.6	1	3	1	1	19.5918		150	0	0	210	0	0	360	0	0	5	3	4	5	3	4	5	5	4	3	3	3	3	0	3
609	3	1	2	1	0	0	0	0	2	0	2	0		2		1	17	18	3.6	1	3	1	1	19.5918
610	1	2	0	4	0	0	0	0	2	0	2	0		4		1	17	18	4.6	0	3		1	20.4529		150	0	0	140	0	5	290	0	5	5	1	5	3	4	4	4	4	5	4.54545	3.94118	1.09524	5	2	1.66667
610	2	0	1	4	0	0	0	0	2	0	2	0		4		1	17	18	4.6	0	3		1	20.4529
610	3	1	2	1	0	0	0	0	2	0	2	0		4		1	17	18	4.6	0	3		1	20.4529
611	1	2	0	4	0	0	0	0	2	0	2	0		2		1	17	18	4	0	3	1	1	21.0077		0	0	100	40	0	20	40	0	120	5	3	5	5	2	5	5	3	3	3.27273	3.88235	1.85714	4	1	2
611	2	0	1	4	0	0	0	0	2	0	2	0		2		1	17	18	4	0	3	1	1	21.0077		0	0	100	60	80	20	60	80	120	5	2	5	4	3	4	4	3	3	3.54545	3.88235	2.28571	5	2	1
611	3	1	2	1	0	0	0	0	2	0	2	0		2		1	17	18	4	0	3	1	1	21.0077
612	1	2	0	4	0	0	0	0	2	0	2	0		1		0	17	18	20.2	0	3	2	1	19.3962		100	450	0	210	180	60	310	630	60	5	2	4	4	4	4	4	3	4.5	3.90909	4.29412	1.9	5	2	1.33333
612	2	0	1	4	0	0	0	0	2	0	2	0		1		0	17	18	20.2	0	3	2	1	19.3962		100	360	70	210	0	0	310	360	70	5	2	4	5	4	5	3	3	4	4.09091	4.52941	1.66667	5	2	1.33333
612	3	1	2	1	0	0	0	0	2	0	2	0		1		0	17	18	20.2	0	3	2	1	19.3962		0	450	0	180	450	30	180	900	30	5	2	5	3	5	5	4	3	4.75	4.36364	4.70588	1.71429	5	2	2
614	1	2	0	4	0	0	0	0	2	0	2	0		3		1	18	18	1.8	1	3	2	1	34.8161		0	0	75	20	0	600	20	0	675	5	3	4	2	4	3	2	1	2.25	2.6			3	0	2.33333
614	2	0	1	4	0	0	0	0	2	0	2	0		3		1	18	18	1.8	1	3	2	1	34.8161
614	3	1	2	1	0	0	0	0	2	0	2	0		3		1	18	18	1.8	1	3	2	1	34.8161		0	0	50	0	0	175	0	0	225
615	1	2	0	4	0	0	0	0	2	0	2	0		2		1	17	18	12.1	1	2	2	1	24.1946		75	450	0	80	0	720	155	450	720	5	4	3	4	5	5	3	4	5	3.72727	4.05882	2.09524	5	2	1.33333
615	2	0	1	4	0	0	0	0	2	0	2	0		2		1	17	18	12.1	1	2	2	1	24.1946		500	750	0	910	0	120	1410	750	120	5	3	4	4	5	5	4	4	3.75	4.09091	4.52941	2.19048	4	1	2.33333
615	3	1	2	1	0	0	0	0	2	0	2	0		2		1	17	18	12.1	1	2	2	1	24.1946
616	1	2	0	4	0	0	0	0	2	0	2	0		2		1	17	18	4.6	0	3	2	1	21.2245		150	0	0	150	0	200	300	0	200	5	4	4	5	2	2	3	3	5	4.5	4.64706	1.38095	4.33333	1	5
616	2	0	1	4	0	0	0	0	2	0	2	0		2		1	17	18	4.6	0	3	2	1	21.2245		300	0	0	150	0	0	450	0	0	5	4	5	4	3	4	5	4	5	4.81818	4.76471	1	4	1	4
616	3	1	2	1	0	0	0	0	2	0	2	0		2		1	17	18	4.6	0	3	2	1	21.2245
617	1	2	0	4	0	0	0	0	2	0	2	0		2		1	17	18	2.3	0	3	2	1	21.9774		75	0	0	80	0	90	155	0	90	5	4	3	4	4	4	3	2	4.5	3.54545	3.58824	1.66667	5	2	2
617	2	0	1	4	0	0	0	0	2	0	2	0		2		1	17	18	2.3	0	3	2	1	21.9774		75	0	0	60	0	800	135	0	800	4	5	2	5	2	5	4	4	4.75	3.81818	2.94118	1.28571	5	2	1
617	3	1	2	1	0	0	0	0	2	0	2	0		2		1	17	18	2.3	0	3	2	1	21.9774
618	1	2	0	4	0	0	0	0	2	0	2	0		4		1	17	18	4.1	1	2	1	1	27.7575		0	0	150	120	60	200	120	60	350	5	2	5	4	3	4	3	3	2.25	3.36364	3.23529	2.80952	2.33333	0	3.33333
618	2	0	1	4	0	0	0	0	2	0	2	0		4		1	17	18	4.1	1	2	1	1	27.7575
618	3	1	2	1	0	0	0	0	2	0	2	0		4		1	17	18	4.1	1	2	1	1	27.7575
620	1	2	0	4	0	0	0	0	2	0	2	0		2		1	17	18	1.8	0	3	2	1	22.3435		125	0	0	600	0	180	725	0	180	5	2	4	4	2	4	3	3	4.75	3.90909	3.70588	2.04762	3	0	1
620	2	0	1	4	0	0	0	0	2	0	2	0		2		1	17	18	1.8	0	3	2	1	22.3435		60	0	30	60	0	120	120	0	150	5	2	3	4	1	3	3	3	4.25	2.63636	4.05882	2.71429	4	1	1
620	3	1	2	1	0	0	0	0	2	0	2	0		2		1	17	18	1.8	0	3	2	1	22.3435
621	1	2	0	4	0	0	0	0	2	0	2	0		4		1	17	18	4.3	0	3	2	1	24.3072		125	0	0	30	0	40	155	0	40	4	1	2	4	2	5	4	3	4.75	3.90909	2.88235	1.80952	4	1	2.33333
621	2	0	1	4	0	0	0	0	2	0	2	0		4		1	17	18	4.3	0	3	2	1	24.3072
621	3	1	2	1	0	0	0	0	2	0	2	0		4		1	17	18	4.3	0	3	2	1	24.3072
622	1	2	0	4	0	0	0	0	2	0	2	0		4		1	17	18	3.9	0	3	1	1	20.8307		150	0		180			330	0		5	3	5	4	4	4	3	3	5	3.81818	3.70588	1.61905	4	1	1
622	2	0	1	4	0	0	0	0	2	0	2	0		4		1	17	18	3.9	0	3	1	1	20.8307
622	3	1	2	1	0	0	0	0	2	0	2	0		4		1	17	18	3.9	0	3	1	1	20.8307
623	1	2	0	4	0	0	0	0	2	0	2	0		1		1	17	18	4.2	0	3	1	1	20.3037		0	0	80	18	0	72	18	0	152	5	2	5	5	5	5	5	5	1.5	4.36364	3.41176	1.95238	3	0	3
623	2	0	1	4	0	0	0	0	2	0	2	0		1		1	17	18	4.2	0	3	1	1	20.3037		0	0	100	15	0	210	15	0	310	4	1	4	2	2	2	3	3	3.25	3.54545	3.52941	2.52381	3	0	3
623	3	1	2	1	0	0	0	0	2	0	2	0		1		1	17	18	4.2	0	3	1	1	20.3037		0	0	75	0	0	700	0	0	775
624	1	2	0	4	0	0	0	0	2	0	2	0		1		1	17	18	18.8	0	3	2	1	20.0692		0	0	350	0	0	210	0	0	560	5	1	4	5	1	3	5	3	2.5	1	3.23529	1.85714	1	0	1
624	2	0	1	4	0	0	0	0	2	0	2	0		1		1	17	18	18.8	0	3	2	1	20.0692		0	500	0	0	500	0	0	1000	0	5	3	5	5	2	5	3	3	1	3.36364	3.35294	2.19048	3.66667	0	3
624	3	1	2	1	0	0	0	0	2	0	2	0		1		1	17	18	18.8	0	3	2	1	20.0692		0	350	0	15	0	0	15	350	0	1	3	1	4	1	1	3	1	5	2.81818	3.29412	2.90476	3	0	2.33333
625	1	2	0	4	0	0	0	0	2	0	2	0		2		1	17	18	7.3	0	3	1	1	20.2812		150	0	0	60	0	90	210	0	90	5		3	3	4	4	5	5	3.5	3.63636	3.875	1.33333	4.66667	1	3
625	2	0	1	4	0	0	0	0	2	0	2	0		2		1	17	18	7.3	0	3	1	1	20.2812		200	0	0	45	150	150	245	150	150	5	5	5	5	5	5	5	5	4.5	3.81818	4.64706	1.19048	4	1	1.66667
625	3	1	2	1	0	0	0	0	2	0	2	0		2		1	17	18	7.3	0	3	1	1	20.2812
626	1	2	0	4	0	0	0	0	2	0	2	0		1		1	17	18	4.6	0	3		1	21.2245		150	0	0	120	0	0	270	0	0	5	3	4	2	4	4	5	5	5	4.36364	4.23529	1.38095	5	2	1
626	2	0	1	4	0	0	0	0	2	0	2	0		1		1	17	18	4.6	0	3		1	21.2245		200	0	0	120	0	0	320	0	0	5	5	5	1	3	5	5	5	5	4.09091	4	1.38095	5	2	5
626	3	1	2	1	0	0	0	0	2	0	2	0		1		1	17	18	4.6	0	3		1	21.2245		120	0	0	0	0	0	120	0	0
627	1	2	0	4	0	0	0	0	2	0	2	0		1		1	17	18	2.7	0	3	1	1	31.1419		125	0	0	50	20	0	175	20	0	5	4	4	2	3	3	4	4	4.5	3.27273	4.58824	1.61905	5	2	2.33333
627	2	0	1	4	0	0	0	0	2	0	2	0		1		1	17	18	2.7	0	3	1	1	31.1419		150	0	0	30	0	60	180	0	60	4	5	5	4	3	4	5	5	4.75	3	4.94118	1.90476	5	2	1
627	3	1	2	1	0	0	0	0	2	0	2	0		1		1	17	18	2.7	0	3	1	1	31.1419		100	0	0	100	0	60	200	0	60
628	1	2	0	4	0	0	0	0	2	0	2	0		1		1	17	18	2.9	0	3	2	1	29.3848		150	0	0	90	0	0	240	0	0	5	2	5	4	3	4	3	4	4.25	4.09091	4	1	3.66667	0	2
628	2	0	1	4	0	0	0	0	2	0	2	0		1		1	17	18	2.9	0	3	2	1	29.3848		150	0	0	60	0	0	210	0	0	4	2	4	4	3	4	3	3	4.5	4.36364	3.29412	1.19048	4.66667	1	1
628	3	1	2	1	0	0	0	0	2	0	2	0		1		1	17	18	2.9	0	3	2	1	29.3848		150	0	0	60	0	0	210	0	0	5	2	4	4	2	4	3	3	3.75	3.45455	4.17647	1.19048	3.66667	0	1
629	1	2	0	4	0	0	0	0	2	0	2	0		1		0	17	18	3.2	0	3	2	1	20.7612		200	0	0	30	0	60	230	0	60	5	5	4	4	5	5	4	3	4.25	3	3.35294	1.71429	4.66667	1	1.66667
629	2	0	1	4	0	0	0	0	2	0	2	0		1		0	17	18	3.2	0	3	2	1	20.7612		225	0	0	60	0	0	285	0	0	5	5	5	4	5	5	4	2	4.75	3.45455	3.23529	1.71429	4.66667	1	1.33333
629	3	1	2	1	0	0	0	0	2	0	2	0		1		0	17	18	3.2	0	3	2	1	20.7612		225	0	0	180	0	20	405	0	20
630	1	2	0	4	0	0	0	0	2	0	2	0		2		1	17	18	5.3	0	2	2	1	20.4529		175	0	0	80	120	120	255	120	120	5	5	4	5	1	5	3	2	5	4.18182	3.76471	1.80952	5	2	3
630	2	0	1	4	0	0	0	0	2	0	2	0		2		1	17	18	5.3	0	2	2	1	20.4529		200	0	0	360	360	30	560	360	30	5	5	4	1	1	4	2	2	5	3.90909	4.05882	1.57143	4	1	2
630	3	1	2	1	0	0	0	0	2	0	2	0		2		1	17	18	5.3	0	2	2	1	20.4529
631	1	2	0	4	0	0	0	0	2	0	2	0		4		1	17	18	1.2	0	2		1	19.4444		5	0	0	60	0	0	65	0	0	5	5	5	1	1	5	1	1	5	3	4.88235	1.47619	5	2	1
631	2	0	1	4	0	0	0	0	2	0	2	0		4		1	17	18	1.2	0	2		1	19.4444
631	3	1	2	1	0	0	0	0	2	0	2	0		4		1	17	18	1.2	0	2		1	19.4444
632	1	2	0	4	0	0	0	0	2	0	2	0		4		1	18	18		1	3	1	1	31.7418		0	360	0	15	0	0	15	360	0	3	3	3	3	3	3	3	3	3	3	3	3	3	0	3
632	2	0	1	4	0	0	0	0	2	0	2	0		4		1	18	18		1	3	1	1	31.7418
632	3	1	2	1	0	0	0	0	2	0	2	0		4		1	18	18		1	3	1	1	31.7418
633	1	2	0	4	0	0	0	0	2	0	2	0		1		1	19	18	1	1	3	2	1	32.872		25	0	0	210	0	45	235	0	45	5	1	5	5	2	3	3	3	5	5	5	5	3	0	3
633	2	0	1	4	0	0	0	0	2	0	2	0		1		1	19	18	1	1	3	2	1	32.872			0	24		0	60		0	84
633	3	1	2	1	0	0	0	0	2	0	2	0		1		1	19	18	1	1	3	2	1	32.872		350	0	0		0	0	350	0	0
634	1	2	0	4	0	0	0	0	2	0	2	0		4		1	17	18	13.6	0	3	2	1	19.8025		150	75	7	0	0	0	150	75	7	5	1	4	4	3	5	4	3	3.75	3.09091	4.47059	1.80952	4	1	4
634	2	0	1	4	0	0	0	0	2	0	2	0		4		1	17	18	13.6	0	3	2	1	19.8025
634	3	1	2	1	0	0	0	0	2	0	2	0		4		1	17	18	13.6	0	3	2	1	19.8025
635	1	2	0	4	0	0	0	0	2	0	2	0		1		1	17	18	1.2	0	2	1	1	26.9896		225	0	0	240	0	90	465	0	90	5	3	5	1	3	4	3	3	5	3.36364	4.29412	1.52381	5	2	4
635	2	0	1	4	0	0	0	0	2	0	2	0		1		1	17	18	1.2	0	2	1	1	26.9896		200	0	0	120	0	40	320	0	40	5	2	5	5	3	4	3	3	4	3.36364	4.70588	2.47619	5	2	2.66667
635	3	1	2	1	0	0	0	0	2	0	2	0		1		1	17	18	1.2	0	2	1	1	26.9896		225	0	0	225	0	40	450	0	40	5	5	5	1	3	5	3	3	5	3.54545	5	2.04762	5	2	2
636	1	2	0	4	0	0	0	0	2	0	2	0		4		1	17	19	8.9	1	3		1	17.5926		0	300		20	0	100	20	300	100	5	5	5	5	1	4	4	2	3	1.63636	2.58824	3.28571	2	0	1
636	2	0	1	4	0	0	0	0	2	0	2	0		4		1	17	19	8.9	1	3		1	17.5926
636	3	1	2	4	0	0	0	0	2	0	2	0		4		1	17	19	8.9	1	3		1	17.5926
637	1	2	0	4	0	0	0	0	2	0	2	0		4		1	17	19	11.5	0	3	2	1	20.0177		0	500	0	0	0	90	0	500	90	5	2	5	5	4	4	3	3	2.25	1.27273	2.82353	2.71429	5	2	1.66667
637	2	0	1	4	0	0	0	0	2	0	2	0		4		1	17	19	11.5	0	3	2	1	20.0177
637	3	1	2	4	0	0	0	0	2	0	2	0		4		1	17	19	11.5	0	3	2	1	20.0177
638	1	2	0	4	0	0	0	0	2	0	2	0		4		0	17	19	10.4	0	3	2	1	15.625		0	0	75	20	0	60	20	0	135	5	4	4	4	5	5	4	3	3.75	3.09091	3.35294	2.57143	5	2	3
638	2	0	1	4	0	0	0	0	2	0	2	0		4		0	17	19	10.4	0	3	2	1	15.625
638	3	1	2	4	0	0	0	0	2	0	2	0		4		0	17	19	10.4	0	3	2	1	15.625
639	1	2	0	4	0	0	0	0	2	0	2	0		4		0	17	19	4.4	0	3	1	1	19.7133		0	400	15	90	2100	420	90	2500	435	5	1	5	1	5	5	5	1	3	4	3.5625	3.52381	3.33333	0	3.66667
639	2	0	1	4	0	0	0	0	2	0	2	0		4		0	17	19	4.4	0	3	1	1	19.7133
639	3	1	2	4	0	0	0	0	2	0	2	0		4		0	17	19	4.4	0	3	1	1	19.7133
640	1	2	0	4	0	0	0	0	2	0	2	0		4		0	17	19	8.9	0	3		1	18.75		0	300	0	0	0		0	300	0	5	1	5	4	5				2.5	1.18182	4.05882	2.19048	5	2	1
640	2	0	1	4	0	0	0	0	2	0	2	0		4		0	17	19	8.9	0	3		1	18.75
640	3	1	2	4	0	0	0	0	2	0	2	0		4		0	17	19	8.9	0	3		1	18.75
641	1	2	0	4	0	0	0	0	2	0	2	0		4		1	17	19	13.6	0	2	2	1	20.3052		0	0	150	0	0	150	0	0	300	5	5	4	5	3	5	5	5	4.5	4.63636	4.88235	1.80952	5	2	1.66667
641	2	0	1	4	0	0	0	0	2	0	2	0		4		1	17	19	13.6	0	2	2	1	20.3052
641	3	1	2	4	0	0	0	0	2	0	2	0		4		1	17	19	13.6	0	2	2	1	20.3052
642	1	2	0	4	0	0	0	0	2	0	2	0		4		1	17	19	12.4	0	3	2	1	23.6295		0	450	0	15	25	350	15	475	350	5	3	4	5	5	4	4	3	3	3.54545	3.29412	2.19048	3.33333	0	1
642	2	0	1	4	0	0	0	0	2	0	2	0		4		1	17	19	12.4	0	3	2	1	23.6295
642	3	1	2	4	0	0	0	0	2	0	2	0		4		1	17	19	12.4	0	3	2	1	23.6295
643	1	2	0	4	0	0	0	0	2	0	2	0		2		1	17	19	13.2	0	3	1	1	19.5763		0	400	0	0	195	40	0	595	40	5	3	5	5	2	5	5	4	4.5	3.09091	2.75	1.66667	4	1	1
643	2	0	1	4	0	0	0	0	2	0	2	0		2		1	17	19	13.2	0	3	1	1	19.5763		0	600	0	0	0	0	0	600	0	5	4	4	2	2	5	5	5	5	3.54545	3.88235	2.33333	5	2	2
643	3	1	2	4	0	0	0	0	2	0	2	0		2		1	17	19	13.2	0	3	1	1	19.5763
644	1	2	0	4	0	0	0	0	2	0	2	0		4		0	17	19	5.9	0	3	2	1	20.984		0	150	20	60	30	280	60	180	300	4	4	5	5	4	5	5	4	2.5	3.18182	3.70588	2.57143	3.66667	0	3
644	2	0	1	4	0	0	0	0	2	0	2	0		4		0	17	19	5.9	0	3	2	1	20.984
644	3	1	2	4	0	0	0	0	2	0	2	0		4		0	17	19	5.9	0	3	2	1	20.984
645	1	2	0	4	0	0	0	0	2	0	2	0		4		0	17	19	18.5	0	3	2	1	21.4844		0	0	40	80	150	250	80	150	290	5	1	5	1	3	4	5	5	2.25	4	4.52941	3.15789	5	2	1
645	2	0	1	4	0	0	0	0	2	0	2	0		4		0	17	19	18.5	0	3	2	1	21.4844
645	3	1	2	4	0	0	0	0	2	0	2	0		4		0	17	19	18.5	0	3	2	1	21.4844
646	1	2	0	4	0	0	0	0	2	0	2	0		4		0	17	19	2.1	0	2	1	1	20.83		100	0	0	12	0		112	0	0	5	2	3	1	3	4	4	2	3.75	3.54545	3.70588	3	4.66667	1	2.33333
646	2	0	1	4	0	0	0	0	2	0	2	0		4		0	17	19	2.1	0	2	1	1	20.83
646	3	1	2	4	0	0	0	0	2	0	2	0		4		0	17	19	2.1	0	2	1	1	20.83
647	1	2	0	4	0	0	0	0	2	0	2	0		2		0	17	19	9.4	0	3	2	1	22.4913		0	0	75	90	0	720	90	0	795	5	4	5	5	4		4	4	4	3.18182	4.47059	2.28571	5	2	1
647	2	0	1	4	0	0	0	0	2	0	2	0		2		0	17	19	9.4	0	3	2	1	22.4913		0	0	125	60	0	250	60	0	375	5	4	5	5	4	5	5	4	3.5	3.36364	5	2	5	2	2.66667
647	3	1	2	4	0	0	0	0	2	0	2	0		2		0	17	19	9.4	0	3	2	1	22.4913
648	1	2	0	4	0	0	0	0	2	0	2	0		2		1	17	19	2	1	2		1	20.2449		40	0	30	0	10	20	40	10	50	5	4	5	5	2	1	5	5	3.5	1.54545	2.82353	2.90476	2.33333	0	3
648	2	0	1	4	0	0	0	0	2	0	2	0		2		1	17	19	2	1	2		1	20.2449		40	0	50	0	0	0	40	0	50
648	3	1	2	4	0	0	0	0	2	0	2	0		2		1	17	19	2	1	2		1	20.2449
649	1	2	0	4	0	0	0	0	2	0	2	0		4		1	17	19	20.3	0	3	2	1	22.7904		0	0	50	180	0	180	180	0	230	4	1	4	1	3	4	4	4	3.75	2.45455	3.64706	2.2381	5	2	1
649	2	0	1	4	0	0	0	0	2	0	2	0		4		1	17	19	20.3	0	3	2	1	22.7904
649	3	1	2	4	0	0	0	0	2	0	2	0		4		1	17	19	20.3	0	3	2	1	22.7904
650	1	2	0	4	0	0	0	0	2	0	2	0		4		1	18	19	24.1	0	3	2	1	18.7109		0	0	200	20	10	60	20	10	260	5	4	4	4	5	4	4	3	3	1.90909	4.58824	2.04762	5	2	1
650	2	0	1	4	0	0	0	0	2	0	2	0		4		1	18	19	24.1	0	3	2	1	18.7109
650	3	1	2	4	0	0	0	0	2	0	2	0		4		1	18	19	24.1	0	3	2	1	18.7109
653	1	2	0	1	0	0	0	0	2	0	2	0		3		0	19	20	2.5	1	2		1	18.5901		20	60	0	30	30	0	50	90	0	1	3	1	5	5	3	1	3	3	2.27273	3.93333	2.57143	3	0	3
653	2	0	1	2	0	0	0	0	2	0	2	0		3		0	19	20	2.5	1	2		1	18.5901
653	3	1	2	2	0	0	0	0	2	0	2	0		3		0	19	20	2.5	1	2		1	18.5901											2	3	3	4	3	2	3		2.5	2.72727	2.875	3.19048	1.66667	0	2
654	1	2	0	1	0	0	0	0	2	0	2	0		3		0	17	20	4	1	2	1	1	18.5568		0	375	0	60	0	0	60	375	0	4	2	5	5	5	3	5	5	3	3.90909	3.58824	4.14286	2.66667	0	2.33333
654	2	0	1	2	0	0	0	0	2	0	2	0		3		0	17	20	4	1	2	1	1	18.5568
654	3	1	2	2	0	0	0	0	2	0	2	0		3		0	17	20	4	1	2	1	1	18.5568		0		200	180	80	90	180	80	290	4	4	5	2	4	3	3	4	4	3.45455	4.05882	2.04762	4	1	4
655	1	2	0	1	0	0	0	0	2	0	2	0		4		0	18	20	6.2	1	2		1	33.2986		225	150	0	0	0	0	225	150	0	4	1	5		1	5	5	4	3.75	3.7	4.23529	1.42857
655	2	0	1	2	0	0	0	0	2	0	2	0		4		0	18	20	6.2	1	2		1	33.2986
655	3	1	2	2	0	0	0	0	2	0	2	0		4		0	18	20	6.2	1	2		1	33.2986
657	1	2	0	1	0	0	0	0	2	0	2	0		3		0	18	20	7.5	1	2		1
657	2	0	1	2	0	0	0	0	2	0	2	0		3		0	18	20	7.5	1	2		1
657	3	1	2	2	0	0	0	0	2	0	2	0		3		0	18	20	7.5	1	2		1												3	4	3	4	3	4	2	3	2	3	2.88235	2.28571	2	0	2.33333
658	1	2	0	1	0	0	0	0	2	0	2	0		4		0	18	20	0.9	1	2	2	1	28.6851		100	0	0	420	20	0	520	20	0	5	3	3	4	3	5	5	5	4.75
658	2	0	1	2	0	0	0	0	2	0	2	0		4		0	18	20	0.9	1	2	2	1	28.6851
658	3	1	2	2	0	0	0	0	2	0	2	0		4		0	18	20	0.9	1	2	2	1	28.6851
659	1	2	0	1	0	0	0	0	2	0	2	0		2		0	18	20	2.7	1	2		1			30	100	0	15	60	120	45	160	120	5	1	5	5	3	4	5	3	4	3.45455	4.35294	2.90476	4.66667	1	3.66667
659	2	0	1	2	0	0	0	0	2	0	2	0		2		0	18	20	2.7	1	2		1			30	100	0	45	150	0	75	250	0	5	1	4	2	3	4	5	3	4.25	4.27273	4.58824	2.66667	5	2	4.33333
659	3	1	2	2	0	0	0	0	2	0	2	0		2		0	18	20	2.7	1	2		1
660	1	2	0	1	0	0	0	0	2	0	2	0		3		0	17	20		1	2	2	1	24.977		50	300	0	70	840	0	120	1140	0	5	3	3	5	5	5	5	4	3.75	2.18182	4.52941	2.28571	2.33333	0	2.33333
660	2	0	1	2	0	0	0	0	2	0	2	0		3		0	17	20		1	2	2	1	24.977
660	3	1	2	2	0	0	0	0	2	0	2	0		3		0	17	20		1	2	2	1	24.977					140	125	120	140	125	120										2.63636		2.45
661	1	2	0	1	0	0	0	0	2	0	2	0		3		0	17	20	5.5	1	2	1	1	17.9931		0	1500	0	20	90	20	20	1590	20	5	4	5	5	4	4	5	4	1.75	3	3.35294	3.2381	3	0	3
661	2	0	1	2	0	0	0	0	2	0	2	0		3		0	17	20	5.5	1	2	1	1	17.9931
661	3	1	2	2	0	0	0	0	2	0	2	0		3		0	17	20	5.5	1	2	1	1	17.9931		0	500	30	60	2100	30	60	2600	60	1	4	2	4	4	2	3	2		2.22222	2.9375	2.84211	1.33333	0	2
662	1	2	0	1	0	0	0	0	2	0	2	0		4		0	18	20	6.8	1	2		1	33.3333		0	450	0	100	120	160	100	570	160	4	2	4	2	2	4	4	4	4	4.45455	4.29412	3.2381	5	2	4.33333
662	2	0	1	2	0	0	0	0	2	0	2	0		4		0	18	20	6.8	1	2		1	33.3333
662	3	1	2	2	0	0	0	0	2	0	2	0		4		0	18	20	6.8	1	2		1	33.3333
663	1	2	0	1	0	0	0	0	2	0	2	0		4		0	19	20	2.1	1	2		2	23.2335		100	120	0	200	160	60	300	280	60	5	2	5	1	3	5	5	3	4.5	3.8	3.94118	1.7619	5	2	5
663	2	0	1	2	0	0	0	0	2	0	2	0		4		0	19	20	2.1	1	2		2	23.2335
663	3	1	2	2	0	0	0	0	2	0	2	0		4		0	19	20	2.1	1	2		2	23.2335
665	1	2	0	1	0	0	0	0	2	0	2	0		1		0	17	20	2	1	2		1	23.9512		200	0	0			0	200	0	0	5	2	5	4	3	2	5	5	5	3	3	3	4	1	3
665	2	0	1	2	0	0	0	0	2	0	2	0		1		0	17	20	2	1	2		1	23.9512		150	0	0		0	0	150	0	0	5	1	5	1	1	5	5	5	5	4	4	2	5	2	3
665	3	1	2	2	0	0	0	0	2	0	2	0		1		0	17	20	2	1	2		1	23.9512			0	0	210	0	0	210	0	0	5	4	5	5	4				5	5	5	1	5	2	3
666	1	2	0	1	0	0	0	0	2	0	2	0		1		0	19	20	6.3	1	2		1	23.7954		100	300	0	0	420	0	100	720	0	2	1	5	1	1	4	5	3	3	2.72727	3	3	3	0	3
666	2	0	1	2	0	0	0	0	2	0	2	0		1		0	19	20	6.3	1	2		1	23.7954				60			90			150	5	1	5	1	1	3	3	3	3.25	5	5	2.2381	1	0	1
666	3	1	2	2	0	0	0	0	2	0	2	0		1		0	19	20	6.3	1	2		1	23.7954						630	60		630	60										3.66667		2.2
668	1	2	0	1	0	0	0	0	2	0	2	0		3		0	18	20	6.6	1	2		1			0	600	0	0			0	600	0	3	4	3	3	3	3	3	3	3	3	3	3	3	0	3
668	2	0	1	2	0	0	0	0	2	0	2	0		3		0	18	20	6.6	1	2		1
668	3	1	2	2	0	0	0	0	2	0	2	0		3		0	18	20	6.6	1	2		1												5	1	5	1	1	5	5	5	5	4	5	3	5	2	5
669	1	2	0	1	0	0	0	0	2	0	2	0		4		1	17	20	3.7	1	2	1	1	24.3827		1200	1200	1200	1680	1680	1680	2880	2880	2880	5	5	5	1	5	5	5	5	3.5	4.54545	5	3	1	0	3
669	2	0	1	2	0	0	0	0	2	0	2	0		4		1	17	20	3.7	1	2	1	1	24.3827
669	3	1	2	2	0	0	0	0	2	0	2	0		4		1	17	20	3.7	1	2	1	1	24.3827
670	1	2	0	1	0	0	0	0	2	0	2	0		4		0	17	20	3.8	1	2		1	25.711		300	600	0	2100	420	240	2400	1020	240	4	1	5	2	1	4	1	1	4	3.63636	3.11765	3.19048	5	2	1.66667
670	2	0	1	2	0	0	0	0	2	0	2	0		4		0	17	20	3.8	1	2		1	25.711
670	3	1	2	2	0	0	0	0	2	0	2	0		4		0	17	20	3.8	1	2		1	25.711
671	1	2	0	1	0	0	0	0	2	0	2	0		4		0	19	20	6.4	1	2	1	1	19.8347		40	100	0	10	75	30	50	175	30													3	0	3.66667
671	2	0	1	2	0	0	0	0	2	0	2	0		4		0	19	20	6.4	1	2	1	1	19.8347
671	3	1	2	2	0	0	0	0	2	0	2	0		4		0	19	20	6.4	1	2	1	1	19.8347
672	1	2	0	1	0	0	0	0	2	0	2	0		4		0	18	20	1.8	1	2	1	1	19.5312		0	100	0	180	140	0	180	240	0	4	3	4	2	2	3	3	3	3.25	3.72727	2.58824	2.95238	3	0	3
672	2	0	1	2	0	0	0	0	2	0	2	0		4		0	18	20	1.8	1	2	1	1	19.5312
672	3	1	2	2	0	0	0	0	2	0	2	0		4		0	18	20	1.8	1	2	1	1	19.5312
673	1	2	0	1	0	0	0	0	2	0	2	0		4		0	17	20	2.7	1	2	1	1	23.4375		150	75	0	180	75	60	330	150	60	2	1	5	1	3	4	4	5	4	2.45455	4	2.71429	3	0	1
673	2	0	1	2	0	0	0	0	2	0	2	0		4		0	17	20	2.7	1	2	1	1	23.4375
673	3	1	2	2	0	0	0	0	2	0	2	0		4		0	17	20	2.7	1	2	1	1	23.4375
674	1	2	0	1	0	0	0	0	2	0	2	0		4		0	19	20	45.3	1	2	1	1	20.7008		100		30	50	10	10	150	10	40	4	2	4	2	2	4	4	4	2.75	3.54545	3.47059	2.52381	3.66667	0	2
674	2	0	1	2	0	0	0	0	2	0	2	0		4		0	19	20	45.3	1	2	1	1	20.7008
674	3	1	2	2	0	0	0	0	2	0	2	0		4		0	19	20	45.3	1	2	1	1	20.7008
675	1	2	0	1	0	0	0	0	2	0	2	0		4		0	17	20	1.2	1	2		1	31.9922		90	60	0	90	60	0	180	120	0	5	1	5	2	5	5	4	1	3.5	3.90909	4.23529	1.28571	5	2	5
675	2	0	1	2	0	0	0	0	2	0	2	0		4		0	17	20	1.2	1	2		1	31.9922
675	3	1	2	2	0	0	0	0	2	0	2	0		4		0	17	20	1.2	1	2		1	31.9922
676	1	2	0	1	0	0	0	0	2	0	2	0		4		0	19	20		1	2	1	2			0	150	0	0	420	0	0	570	0	4	1	5	3	4	2	3	4	2	2.90909	4.29412	4.57143	3.33333	0	2
676	2	0	1	2	0	0	0	0	2	0	2	0		4		0	19	20		1	2	1	2
676	3	1	2	2	0	0	0	0	2	0	2	0		4		0	19	20		1	2	1	2
677	1	2	0	1	0	0	0	0	2	0	2	0		4		0	19	20	4.6	1	2	2	1	21.3675		0	200	0	30	0	60	30	200	60	5	4	5	1	5	5	5	5	5	3.63636	5	1.33333	5	2	5
677	2	0	1	2	0	0	0	0	2	0	2	0		4		0	19	20	4.6	1	2	2	1	21.3675
677	3	1	2	2	0	0	0	0	2	0	2	0		4		0	19	20	4.6	1	2	2	1	21.3675
679	1	2	0	1	0	0	0	0	2	0	2	0		4		0	18	20	26.2	1	2	1	1	22.3081		100	325	0	0	65	200	100	390	200	5	3	4	3	4	5	4	4	3.25	3.18182	3.05882	2.09524	3.33333	0	1.66667
679	2	0	1	2	0	0	0	0	2	0	2	0		4		0	18	20	26.2	1	2	1	1	22.3081
679	3	1	2	2	0	0	0	0	2	0	2	0		4		0	18	20	26.2	1	2	1	1	22.3081
680	1	2	0	1	0	0	0	0	2	0	2	0		4		0	18	20	16.2	1	2	1	1	25.7959		0	600	80	0			0	600	80	4	2	4	2	3	4	4	4	1	2.54545	2.6875	2.125	1.66667	0	2.33333
680	2	0	1	2	0	0	0	0	2	0	2	0		4		0	18	20	16.2	1	2	1	1	25.7959
680	3	1	2	2	0	0	0	0	2	0	2	0		4		0	18	20	16.2	1	2	1	1	25.7959
681	1	2	0	1	0	0	0	0	2	0	2	0		4		0	18	20	5.3	1	2		1	23.4375		0	300	0	0			0	300	0	5	1	5	5	1	5	5	2	2	2	2.70588	3.38095	3	0	2
681	2	0	1	2	0	0	0	0	2	0	2	0		4		0	18	20	5.3	1	2		1	23.4375
681	3	1	2	2	0	0	0	0	2	0	2	0		4		0	18	20	5.3	1	2		1	23.4375
682	1	2	0	1	0	0	0	0	2	0	2	0		4		0	19	20	3.4	1	2		1	27.5482		60	150	0	90	90	0	150	240	0	4	5	4	5	4	5	3	5	4	3.54545	3.88235	3.2381	4	1	4
682	2	0	1	2	0	0	0	0	2	0	2	0		4		0	19	20	3.4	1	2		1	27.5482
682	3	1	2	2	0	0	0	0	2	0	2	0		4		0	19	20	3.4	1	2		1	27.5482
683	1	2	0	1	0	0	0	0	2	0	2	0		4		0	19	20	1.4	1	2	1	1	24.5089		60	120	120	105	40	40	165	160	160	3	3	3	3	3	3	3	3	3.5	3	3.17647	3	3	0	3
683	2	0	1	2	0	0	0	0	2	0	2	0		4		0	19	20	1.4	1	2	1	1	24.5089
683	3	1	2	2	0	0	0	0	2	0	2	0		4		0	19	20	1.4	1	2	1	1	24.5089
684	1	2	0	1	0	0	0	0	2	0	2	0		4		0		20	5.7	1	2		1	28.7319		0	200	0	0	140	0	0	340	0	2	4	1	4	3	2	2	2	1.25	1.72727	2.41176	2.09524	2	0	4
684	2	0	1	2	0	0	0	0	2	0	2	0		4		0		20	5.7	1	2		1	28.7319
684	3	1	2	2	0	0	0	0	2	0	2	0		4		0		20	5.7	1	2		1	28.7319
685	1	2	0	1	0	0	0	0	2	0	2	0		4		0	18	20		1	2		1	21.3839		150	40	0	420	60	0	570	100	0	5	4	5	5	1	1	5	5	5	4.36364	5	1.38095	1	0	1
685	2	0	1	2	0	0	0	0	2	0	2	0		4		0	18	20		1	2		1	21.3839
685	3	1	2	2	0	0	0	0	2	0	2	0		4		0	18	20		1	2		1	21.3839
[truncated: 326 more columns]
