# Supplementary material for: Promoting Active Transport in Older Adolescents Before They Obtain Their Driving Licence: A Matched Control Intervention Study
Source: PLoS One. 2016 Dec 29;11(12):e0168594. doi: 10.1371/journal.pone.0168594 (PMC5199110; doi:10.1371/journal.pone.0168594)
Supplement: S1 Dataset Process Evaluation — (XLS) [file pone.0168594.s002.xls]

## Sheet: Dataset_process_evaluation
id	group_3initial_conditions	group_member_Facebook	VAR00001	PRE_gender	PRE_age	PRE_school_number	PRE_distance_home_school	PRE_education_recode	PRE_study_year	PRE_SES	PRE_health	PRE_BMI	PRE_weekly_minutes_AT_school	PRE_weekly_minutes_PublicT_school	PRE_weekly_minutes_PassT_school	PRE_weekly_minutes_AT_other	PRE_weekly_minutes_PublicT_other	PRE_weekly_minutes_PassT_other	POST_weekly_minutes_AT_school	POST_weekly_minutes_PublicT_school	POST_weekly_minutes_PassT_school	POST_weekly_minutes_AT_other	POST_weekly_minutes_PublicT_other	POST_weekly_minutes_PassT_other	FU_weekly_minutes_AT_school	FU_weekly_minutes_PublicT_school	FU_weekly_minutes_PassT_school	FU_weekly_minutes_AT_other	FU_weekly_minutes_PublicT_other	FU_weekly_minutes_PassT_other	VAR00008	POST_participant_extra_lesson	POST_no_participant_extra_lesson_reason	VAR00002	POST_process_ev_ATlesson	POST_own_choice	POST_part1_lesson	POST_part2_lesson	POST_part3_lesson	POST_part4_lesson	POST_part5_lesson	POST_part6_lesson	POST_part7_lesson	POST_part8_lesson	POST_part9_lesson	POST_teacher_1	POST_teacher_2	POST_teacher_3	POST_teacher_3_recode
1	0	0		2	17	1	1.5	1	2	1	1	18.992	200	0	0	60	0	0	200	0	0	180	100	90	200	0	0	100	0	20		1			1	3	1	3	1	1	1	1	1	1	1	4	5	2	4
2	0	0		2	17	1	1.3	1	2		1	24.6181	150	0	0	90	0	270	150	0	0	60	0	120								1			1	2	1	3	1	1	1	1	1	1	1	4	4	3	3
3	0	0		1	17	1	8	1	2		1		300	0	20	0	0	0	30	0	20	0	0	0	240	0	20	40	0	60		1			1	1	1	1	1	1	1	2	1	1	1	3	3	3	3
4	0	0		2	17	1	0.9	1	2	2	1	16.6205	75	0	0	150	0	0	150	0	0	630	600	70	100	0	0	150	0	0		1			1	2	1	1	1	1	1	1	1	1	1	4	4	2	4
5	0	0		1	17	1	7.3	1	2	2	1	19.1327	250	0	0	100	0	60	300	0	0	90	0	100								1			1	3	1	1	1	1	1	1	1	1	1	4	4	4	2
7	0	0		2	17	1	6.6	1	2	2	1	22.4913	375	0	0	75	0	60	300	0	0	80	0	120								1			1	3	1	1	1	1	3	1	1	1	1	4	4	3	3
8	0	0		2	17	1	2.1	1	2	2	1	16.9753	100	0	0	25	15	10	100	0	0	20	15	10	80	0	15	25	0	0		1			1	2	1	3	1	1	1	1	1	1	1	4	4	2	4
9	0	0		2	17	1	12.1	1	2	2	1	21.3294	240	0	150	350	0	0	180	0	180	350	0	120	70	0	240	0	80	0		1			1	3	1	1	1	1	1	1	1	1	1	4	5	3	3
11	0	0		1	17	1	1.6	1	2	2	1	20.202	200	0	0	40	0	0	200	0	0	60	120	0								1			1	3	1	1	1	1	1	1	1	1	1	2	5	4	2
13	0	0		1	17	1	6.5	1	2	2	1		275	0	0	240	0	20	400	0	0														0
14	0	0		1	17	1	4.3	1	2	2	1	19.3772	150	0	0	420	30	40							100	0	0	210	10	120					0
15	0	0		2	17	1	4.9	1	2	2	1	21.6049	150	0	0	60	40	0	90	60	0	160	0	180								1			1	2	1	1	1	1	1	1	1	1	1	2	3	4	2
16	0	0		2	17	1	6.6	1	2	2	1	21.6049	45	30	20	60	30	150	60	0	30	90	60	135	90	30	30	240	180	180		1			1	3	1	1	1	1	1	1	1	1	1	4	5	2	4
17	0	0		1	17	1	3.3	1	2	2	1	17.1468	150	0	0	30	0	135	150	0	0	30	0	0	150	0	0	30	60	90		1			1	2	1	1	1	1	1	1	1	1	1	5	5	2	4
20	0	0		1	17	1	1.9	1	2	2	1	20.5151	100	0	0	45	0	10																	0
21	0	0		2	17	1	1.5	1	2	1	1	20.0851	200	0	0	120	0	0	200	0	0	150	0	0								1			1	3	1	1	1	1	1	1	1	1	1	4	5	2	4
22	0	0		2	17	1	7.2	1	2		1	19.3906	300	0	0	45	0	0	0	0	450	0	0	0								1			1	1	1	1	1	1	1	1	1	1	1	5	5	1	5
23	0	0		1	17	1	7.2	1	2	2	1	21.7181	300	0	0	175	0	80	300	0	0	60	0	60	300	0	0	160	10	45		1			1	2	1	1	1	1	1	1	1	1	1	5	5	1	5
24	0	0		1	17	1	1.1	1	2	1	1	18.75	250	0	0	250	0	90	300	0	0	720	30	0								1			1	1	1	1	1	1	1	1	1	1	1	4	4	3	3
25	0	0		1	17	1	4.8	1	2		1	22.151	300	0	0	80	0	60							300	0	0	120	0	30					0
26	0	0		2	17	1	6.5	1	2	1	1	27.0416	60	0	120	0	0	0	0	0	300	30	0	15	0	0	150	10	0	60		1			1	2	1	1	1	3	1	1	1	1	1	3	4	2	4
27	0	0		2	17	1	8.5	1	2	2	1	18.4089	400	0	0	30	0	60	450	0	0	40	0	20	350	0	0	0	0	0		1			1	3	1	1	1	1	3	1	1	1	1	4	5	2	4
28	0	0		1	17	1	5.3	1	2	1	1	26.6728	300	90	35	10	90	120	160	180	60	10	450	120	280	90	30	40	30	90		1			1	3	1	1	2	2	2	1	1	1	1	4	4	2	4
29	0	0		2	17	1	9.3	1	1	2	1		500	0	0	10	0	135	500	0	0	40	90	0	400	0	0	600	0	0		1			1	3	1	1	1	1	1	1	1	1	1	2	4	2	4
30	0	0		2	17	1	9.9	1	2	2	1	21.4533	360	80	0	120	90	300	450	0	0	0	0	140								1			1	2	1	1	1	1	1	1	1	1	1	4	5	2	4
31	0	0		2	17	1	9.8	1	2	2	1	23.1837	300	0	0	120	0	20							300	0	0	120	80	0					0
32	0	0		2	18	1	7.2	1	2		1	23.3747	250	0	0	420	0	40																	0
33	0	0		1	17	1	7.5	1	2		1	18.75	250	0	0	30	0	720	250	0	0	0	30	0	60	0	0	0	0	90		1			1	3	1	1	1	1	1	1	1	1	1	5	5	2	4
34	0	0		2	17	1	10.9	1	2	1	1	17.9592	200	200	0	100	30	60								450	0	150	40	40					0
35	0	0		2	18	1	1.1	1	2		1	21.2245	200	0	0	40	0	120																	0
36	0	0		1	17	1	7.1	1	2	2	1	17.9592	350	0	0	15	0	60	400	0	0	10	0	120	400	0	0	15	0	80		1			1	3	1	1	1	1	1	1	1	1	3	4	5	4	2
37	0	0		1	17	1	6.9	1	2	2	1	22.5306	0	300	0	0	720	0																	0
38	0	0		1	17	1	1.7	1	2	1	1		200	0	0	60	0	75							80	0	25	60	0	300					0
39	0	0		2	17	1	5.5	1	2	2	1	18.4462	300	0	0	420	0	0																	0
40	0	0		2	18	1	8.5	1	2		1	21.2245	350	0	0	480	0	60	400	0	0	180	0	300	400	0	0	0	0	60		1			1	2	1	1	1	1	1	1	1	1	1	5	5	1	5
41	0	0		1	17	1	1.5	1	2	1	1	21.9713	20	0	0	102	0	80																	0
42	0	0		1	18	1	6.6	1	2	2	1	24.2215	300	450	0	98	0	120	0	450	0	150	0	240								1			1	1	1	1	1	1	1	1	1	1	1	5	5	1	5
43	0	0		1	17	1	6.8	1	2		1		240	10	0	60	0	0																	0
44	0	0		1	17	1	7.5	1	2		1	19.0677	250	0	0	40	0	20	250	0	0	19	0	450	300	0	0	8	0	6		1			1	3	1	1	1	1	1	1	1	1	1	4	5	2	4
46	0	0		1	17	1	4.6	1	2	2	1	19.4674	0	5	300	30	80	80							0	150	0	30	15	60					0
47	0	0		2	17	1	9.7	1	2	2	1	19.3792	175	0	0	120	30	160																	0
48	0	0		2	17	1	11.2	1	2	2	1		0	300	0		0	800							0	225	0	60	120	120					0
50	0	0		1	17	1		1	2		1	17.301	350	0	0	420	0	40	350	0	0	60	180	120											0
51	0	0		2	17	1	1.8	1	1	1	1	21.2963	100	0	0	120	10	20	300	0	0	160	0	20	450	0	0	60	30	30		1			1	3	1	1	2	1	2	1	1	1	1	5	4	4	2
52	0	0		2	17	2	11.1	2	2		1	26.2346	0	360	30	30	90	48	0	600	30	0	600	210								1			1	3	1	1	1	1	1	1	1	1	1	5	5	3	3
53	0	0		1	18	2	5.2	2	2		1	20.5714	200	0	40	5	0	0							200	0	0	280	0	80					0
54	0	0		1	19	2	25	2	2	2	1	19.0311	300	300	0	150	60	120																	0
56	0	0		1	18	2		2	2	2	1	22.3081	30	120	30	15	0	45																	0
57	0	0		1	18	2	6.1	2	2	1	1	24.6548	0	0	30	0	0	0																	0
58	0	0		1	17	2	9.2	2	2		1	20.0474	450	0	0	100	0	0	450	0	0	100	0	0								1			1	2	1	1	1	1	1	1	1	1	3	4	5	2	4
59	0	0		1	19	2	1	2	2	2	1	17.6309	50	550	0	30	330	0																	0
60	0	0		1	17	2		2	2	2	1	18.3655	150	300	0	105	360	120							40	150	0	70	210	30					0
62	0	0		1	18	2	10.4	2	2		1		450	0	0	60	0	80							450	0	0	0	0	20					0
63	0	0		1	17	2	9.4	2	2	1	1	14.3673	50	180	0	10	0	0																	0
64	0	0		1	17	2	19.1	2	2		1	23.8087	80	400	25	210	500	80	150	10	0	180	240	180	500	1500	0		0	500		1			1	3	1	1	1	1	1	3	1	1	1	4	5	2	4
65	0	0		1	17	2	5	2	2	1	1	16.5289	0	240	0	90	0	500	0	240	0	60	240	60								1			1	2	1	1	1	1	1	1	1	1	1	4	4	3	3
66	0	0		1	18	2	5.3	2	2	1	1	22.3081	0	275	20	60	120	180																	0
67	0	0		1	17	2	10.2	2	2	2	1	19.1327	0	600	0	60	0	10																	0
68	0	0		1	18	2	11.2	2	2	1	1	29.0318	0	0	300	0	0	420							0	0	150	0	0	1750					0
69	0	0		1	18	2	11.1	2	2	1	1	24.1588	0	200	0	0	0	420	0	160	0	0	240	180	0	240	30	0	0	420		1			1	3	1	1	1	1	1	1	1	1	1	3	4	5	1
70	0	0		1	19	2	11.4	2	2	2	1	20.7612	0	240	0	0	0	180																	0
71	0	0		1	18	2	7.4	2	2	1	1	21.4844	0	5	100	0	7	10																	0
72	0	0		1	17	2	6.5	2	2		1	20.2395	250	0	0	300	0	30																	0
73	0	0		1	17	2	8.8	2	2	2	1	18.9745	0	340	0	40	140	0							0	325	0	60	0	15					0
74	0	0		1	17	2	10.6	2	2	1	1	20.5499	0	180	120	90	0	245							0	280	40	150	0	0					0
75	0	0		1	18	2	1.7	2	2		1	25.4327	600	0	0	0	0	0																	0
76	0	0		1	18	2	7.3	2	2	1	1	20.9321	50	250	0	40	50	60																	0
77	0	0		1	17	2	4.7	2	2	1	1	23.8751	0	300	0	20	120																		0
78	0	0		1	18	2	10.5	2	2	2	1	17.5278	0	400	0	0	0	450																	0
79	0	0		2	17	1	4.1	1	2		1	20.898	200	0	225	15	0	0																	0
80	0	0		1	17	1	6.6	1	2	2	1	22.2656	300	0	0	45	0	60																	0
81	0	0		2	17	1	10.5	1	2	2	1	19.8685	0	0	250	0	0	140							0	0	300								0
82	0	0		2	18	3	5.4	1	2		1	19.0311	0	275	0	0	105	0																	0
87	0	0		2	17	3	5	1	3		1	26.3656	100	350	0	60	120	0	0	1125	0	300	800	0	0	350	0	100	300	0		1			1	3	1	1	1	1	1	1	1	1	1	5	5	1	5
90	0	0		1	19	3	3.3	1	3	1	1	20	0	125	0	2	240	0																	0
91	0	0		2	17	3	4.3	1	3	2	1	20.9024	150	300	0	500	50	0																	0
92	0	0		1	19	3	4	1	3	2	1	21.0077	0	350	0	40	420	0	100	120	0	420	210	0	150	50	0	120	140	0		1			1	1	1	1	1	1	1	1	1	1	1	2	4	5	1
93	0	0		1	17	3	3.8	1	3		1	27.0993	50	240	0	90	360	90																	0
94	0	0		2	18	3	0.3	1	3	1	1	17.1655	100	0	0	7	20	20	50	0	0	0	10	0	75	0	0	0	150	0		1			1	2	3	1	1	1	1	3	1	2	1	4	4	2	4
96	0	0		2	18	3	4.2	1	3	2	1	23.3747	600	0	200	360	0	40																	0
105	0	0		2	19	4	18.9	2	3	2	1	20.7612	100	900	0	20	675	0																	0
111	0	0		2	17	4	9.7	2	3	2	1	22.4913	0	0	75	0	0	700																	0
120	0	0		2	18	4	7.4	2	3	1	1	21.551	150	0	20	120	180	200	270	120	0	300	180	30								1			1	2	1	3	1	1	1	1	1	1	1	2	3	4	2
127	0	0		1	18	4	8.5	2	3	2	1	23.3091	0	300	0	60	1260	180																	0
128	0	0		1	17	4	12.5	2	3		2	18.026	0	200	20	50	0	250	0	200	20	50	80	80								1			1	3	1	1	1	1	1	1	1	1	1	1	1	2	4
130	0	0		1	17	4	0.45	2	3		1	16.901	50	0	0	10	60	0	0	0	60	0	0	0								1			1	2	1	1	1	1	3	1	1	2	2	4	4	3	3
131	0	0		1	17	4	12.2	2	3		2	18.2961	0	300	0	90	420	0																	0
132	0	0		1	17	4	7	2	3	2	2	21.83	0	250	0	0	250	0																	0
136	0	0		2	17	4	7.2	2	3		1	21.6049	175	0	0	70	0	0	200	0	0	105	0	0											0
138	0	0		2	17	4	6.5	2	3		1	21.2963	0	25	0	0	10	0																	0
140	0	0		1	17	4	18.1	2	3	2	1	27.5482	0	0	200	60	0	120							0	0	100	0	0	60					0
141	0	0		1	19	4	8.9	2	3		2	17.9687	0	300	0	60	150	0																	0
142	0	0		1	17	4	25.3	2	3	2	1	22.6562	0	900	0	40	120	60																	0
143	0	0		2	18	4	10	2	3	2	1	19.199	0	350	0	0	0	140																	0
144	1	0		1	17	5	6.5	1	2	2	1	22.4082	0	100	0	60	180	30	40	100	0	0	105	60								1			1		1	2	3	1		3	1	2	1	1	2	3	3
146	1	0		1	17	5	5.9	1	3		1	21.3039	0	30	125	20	100	120	0	300	60	30	60	60								1			1	2	1	1	1	1	1	1	1	1	1	5	5	2	4
147	1	0		2	17	5	1.7	1	2		1		5	0	0	30	0	0		0	0		0	9								1			1	1		1	1	1	1	2	2	1	1	5	5	5	1
149	1	0		1	17	5	2.4	1	2	2	1	21.7555	0	150	0	175	180	240	100	150	0	420	700	0								1			1	1	3	2	1	2	3	2	1	2	3	5	4	5	1
150	1	0		2	17	5	4.2	1	3		1	25.565	50	75	0	48	0	30	100	50	0	60	0	0								1			1	1	1	1	2	3	3	1	1		2	5		4	2
152	1	0		1	18	5	1.6	1	3	1	1	24.3418	25	75	0	0	160	150	0	150	5	0	105	0								1			1	2	1	1	1	1	2	1	2	1	1	3	3	3	3
153	1	0		2	17	5	2.4	1	2	1	2	22.6562	0	450	0	120	270	80																	0
154	1	0		1	17	5	9	1	3	2	1	20.7967	0	500	0	0	50	20																	0
155	1	0		2	18	5	2.5	1	3	2	1	23.3887	540	120	0	800	70	0																	0
156	1	0		1	17	5	2.5	1	2	1	1	23.7954	0	300	0	20	180	40	0	225	0	20	225	0								1			1	2	1	1	3	1	2	1	1	3	3	1	5	5	1
157	1	0		2	18	5	1.5	1	3		1	21.4692	0	0	50	40	60	80																	0
158	1	0		1	18	5	4.8	1	3	1	1	20.7612	0	200	30	20	80	160																	0
160	1	0		2	19	5	4.3	1	2		1	21.8776	0	200	0	390	240	40	80	100	0	456	125	60								1			1	1	1	1	1	1	1	1	1	1	1	5	5	2	4
161	1	0		2	18	5	1.2	1	3		1	21.6333	200	0	0	200	0	0																	0
162	1	0		1	17	5	2.7	1	3	2	1	21.9713	0	400	0	40	140	90	0	150	30	0	30	30								1			1	2	1	3	3	3	3	3	3	3	3		2	2	4
164	1	0		2	18	5	1.8	1	2	2	1	26.5432	200	0	0	30	160	80	40	30	30	40	40	30								1			0
166	1	0		1	17	5	8.7	1	2	2	1	22.3133	0	300	0	150	240	210	0	300	0	0	0	180								1			1	3	1	2		1	2	3		1	2	1	2	1	5
167	1	0		2	18	5	5.7	1	3	1	1	20.9572	0	200	0	120	240	60																	0
168	1	0		2	19	5	7.3	1	3	2	1	26.1224	600	200	0	1400	660	0																	0
170	1	0		1	17	5	3.1	1	2	2	1	21.048	30	80	0	150	80	80	60	120	0	105	120	20								1			1	1	1	2	3	3	3	3	3	3	3	4	5	3	3
171	1	0		2	17	5	7.5	1	2	1	1	20.3244	0	200	0	0	60	0	0	500	0	0	120	0								1			1	1		1	1	3	2	3	1	1	1	4	5	2	4
172	1	0		1	17	5	0.5	1	3		1	22.0386	75	0	0	0	120	0	50	0												1			1	2	1	1	1	1	1	1	2	1	1	3	3	3	3
174	1	0		1	18	5	8.9	1	2		1	21.7181	0	350	0	180	210	180	920	700	0	240	60	0								1			1	2		1	1	3	3	1	1	1	3	4	4	2	4
175	1	0		2	18	6	0.6	2	4		1	15.5709	100	0	0	80	40	480																	0
176	1	0		1	18	6	12.4	2	3	1	1	24.3865	0	150	0	0	150	0																	0
177	1	0		1	17	6	38.9	2	3		2	32.3884	0		150	0	0																		0
178	1	0		2	19	6	1.9	2	3	1	1	21.4533	0	200	0	60	420	40																	0
179	1	0		2	18	6	5.9	2	3		1	21.9138	200	200	0	0	350	120																	0
180	1	0		2	18	6	1.8	2	3	2	1	24.4141	200	100	0	20	420	360																	0
181	1	0		2	19	6	5.6	2	3		1	25.4511	50	100	30	0	0	80																	0
183	1	0		1	18	6	1.2	2	3		1	19.5918	200	0	0	40	0	120																	0
185	1	0		1	19	6	0.9	2	3		2	22.0386	100	40	0	150	40	60	100	30	0	150	60	40	100	30	0	100	30	40		1			1	2	3	1	1	1	3	3	1	3	3	3	4	4	2
186	1	1		1	18	6	1	2	3		1	30.4498	125	0	0	70	180	40	150	0	0	0	360	0	500	0	0	0	0	140		1			1	1	1	1	1	1	2	1	1	3	1	3	3	3	3
188	1	0		1	18	6	2.1	2	3		2	19.1953	0	120	30	0	150	180	0	200	50	60	9	150								1			1	1	3	1	1	1	2	1	1	1	3	3	5	2	4
191	1	0		1	17	6	3.3	2	3	1	1	24.1588	225	50	0	120	125	30	0	100	5	90	60	10	0	150	0	40	60	180		1			1	1	1	1	2	3	3	3	3	3	3	5	5	5	1
192	1	1		1	17	6	0.9	2	3	2	1	18.902	600	0	0	900	0	26	300	0	0	1320	0	60	60	0	0	180	0	0		1			1	3	1	1	1	1	3	1	1	1	1	5	5	1	5
193	1	0		1	17	6	4.3	2	3	1	1	32.0461	0	600	30	15	240	120							0	600	40	0	120	120					0
195	1	0		1	18	6	2.2	2	3	1	2	24.2424	0	150	0	80	50	160	125	125	0	0	0	90	2	0	0	0	90	0		1			1	3	1	1	1	1	1	1	1	1	1	4	4	4	2
196	1	0		1	18	6	2.3	2	3		1	23.3887	0	150	0	20	300	0	20	500	0	180	980	0	0	0	0	840	840	360		1			1	2	1	1	1	1	1	3	2	1	3	5	5	3	3
199	1	0		2	18	5	1.5	1	3	2	1	21.4692	40	10	10	20	40	60																	0
201	0	0		1	18	7	5.4	2	3	1	1	20.202	0	150	30	10	210	210	250	250	20	350	350	120	0	150	30	40	100	0		1			1	1	1	1	1	1	2	2	1	2	2	5	5	1	5
203	0	0		2	18	7	1.1	1	3	2	1	25.3444	100	0	0	150	152	0	225	0	0	90	180	160	75	0	0	75	120	180		1			1			1	1	1	2	1	1	1	2	4	4	2	4
204	0	0		2	19	7	0.7	2	3	1	1	20.2812	125	0	0	70	1320	720	15	18	21	9	2	2								1			1	2	1	2	1	2	1	1	1	2	2	2	3	4	2
205	0	0		1	17	7	0.2	1	3	1	1	20.7967	150	0	0	180	120	180	200	0	0	350	0	0	200	0	0	210	0	0		1			1	1		2	1	1	2	1	1	2	2	5	5	1	5
207	0	0		1	18	7	0.3	2	3	1	1	20.202	75	0	0	60	20	40							50	0	0	40	45	30					0
208	0	0		2	18	7	0.4	1	3		1	21.6788	148	111	0	60	540	240	150	0	0	90	0	80								1			1	3	1	1	1	1	1	1	1	1	1	1	1	5	1
210	0	0		1	18	7	1.6	2	3		1	21.7784	70	0	250	420	294			0	0		0	0			0			0		1			1	1	1	1	2	2	1	3	1	2	2	5	5	1	5
212	0	0		1	18	7	1.5	2	3	1	1	23.5078	150	60	0										160	20	0	120	100	60					0
219	0	0		1	17	8	1.7	1	3		1	20.8209	50	0	0	45	30	60	50	0	0	60	35	20	50	0	0		120			1			1	2	1	1	1	1	1	1	1	1	1	5	5	2	4
224	0	0		1	17	8	0.4	1	3	2	1	20.7157							30	0	0	100	0	40	25	0	0	125	360	60		1			1	2	1	1	1	1	1	1	1	1	1	4	4	2	4
225	0	0		1	17	8	0.2	1	3		1	19.7318	25	0	0	40	35	90	25	0	0	40	70	120	100	0	0	60	100	120		1			1	3	1	1	1	1	1	1	1	1	1	2	4	5	1
227	0	0		1	17	8	0.1	1	3	1	1	21.4844	20	0	0	45	150	25	15	0	0	20	105	80	15	0	0	40	180	105		1			1	3	1	1	1	1	1	1	1	1	1	3	4	3	3
228	0	0		1	17	8	0.7	1	3	1	1	26.6728	50	0	0	120	45	90	50	0	0	30	240	0	50	0	0	90	0	0		1			1	2	1	1	3	3	1	1	1	1	1	4	5	3	3
229	0	0		1	17	8	10.5	1	3		1	19.9481	0	350	0	0	210	40	0		0		0		0	400	0	40	40	210		1			1	3	1	1	1	1	1	1	1	1	1	4	5	3	3
230	0	0		1	17	8	1.5	1	3	2	1	20.2812	125	0	0	100	90	0	100	0	0	100	90	0	100	0	0	90	0	0		1			1	3	1	1	1	1	3	1	1	1	3	3	4	3	3
233	0	0		2	17	8	0.8	1	3	2	1	27.7778	50	0	0	210	0	80	75	0	0	20	0	30	50	0	0	30	0	45		1			1	1	1	1	1	1	1	1	1	1	1	4	5	3	3
234	0	0		2	17	8	2	1	3	2	1	19.1108	0	0	25	30	0	30	20	0	60	15	60	50	75	0	0	0	0	100		1			1	2	1	1	1	1	1	1	1	1	1	2	4	5	1
235	0	0		1	17	8	7.7	1	3		1	18.1662	0	225	200	60	15	150	0	225	100	60	120	160	75	30	100	80	60	120		1			1	3	1	1	1	1	1	1	1	1	1	4	4	3	3
236	0	0		2	17	8	1.1	1	3	2	1	20.6758	50	0	0	70	0	120	100	0	0	0	0	110	50	0	0	0	0	300		1			1	3	1	1	1	1	1	1	1	1	1	3	5	5	1
237	0	0		2	17	8		1	3		1	20.6541	150	200	75	120	0	40	0	250	50	40	0	220	0							1			1	2	1	1	1	1	3	1	1	3	3	5	5	2	4
238	0	0		1	17	8	1.1	1	3	1	1	18.4425	75	0	0	120	0	120	50	0	0	30	0	60	100	0	0	30	0	30		1			1	3	1	1	1	1	1	3	1	1	1	4	5	3	3
239	0	0		2	17	8	0.9	1	3	2	1	19.3698	40	0	0	40	0	20	50	0	0	40	0	6	50	0	0	60	0	10		1			1	3	1	3	1	1	1	1	1	1	1	2	3	4	2
240	0	0		1	17	8	13.9	1	3	2	1	20.5457	24	400	60	21	0	50	15	300	60	15	0	80		375	20	30	0	45		1			1	3	1	1	1	1	1	1	1	1	1	2	4	5	1
241	0	0		1	17	8	4.1	1	3	2	1	22.5981	80	0	75	90	0	20		0	15	0	30	30	0	0		0	20	15		1			1	3	1	1	1	1	1	1	1	1	1	5	5	3	3
243	1	0		2	17	9	4.2	1	3		1	19.8177	0	0	125	90	0	280	0	0	150	20	0	210	0	0	150	10	0	270		1			1	1	1	1	1	1	1	1	1	1	1	4	4	3	3
244	1	0		2	17	9	14.6	1	3		1	18.4089	150	450	0	60	15	102	0	450	0	360	0	0								1			1	1	1	1	1	1	1	1	1	1	1	5	5	3	3
245	1	0		2	17	9	7	1	3		1	23.5294	70	100	120	30	0	240	60	150	120	20	0	100								1			1	3	1	1	3	1	3	1	1	1	1	4	5	4	2
246	1	0		1	17	9	14.9	1	3	2	1	19.2277	50	600	0	80	240	60	50	500	0	40	100	90											0
247	1	0		2	17	9	7.5	1	3	2	1	20.0617	300	0	0	105	0	180	300	0	0	360	0	50								1			1	2	1	1	1	1	1	1	1	1	1	4	4	3	3
248	1	0		2	17	9	5	1	3	2	1	20.7612	25	225	0	10	10	100	175	50	0	125	0	0								1			1	2	1	1	1	1	1	1	1	1	1	5	5	1	5
250	1	0		2	17	9	3.1	1	3	2	1	25	100	0	0	0	0	120																	0
251	1	0		2	17	9	8.6	1	3	1	1	17.4329	0	0	300	60	0	140																	0
252	1	0		2	17	9	10.8	1	3	2	1	20.202	0	450	0	0	30	90																	0
253	1	0		2	17	9	5.2	1	3	1	1	21.1616	135	0	60	30	0	180	150	0	90	0	0	140								1			1	2	1	1	1	1	1	1	1	1	1	4	5	2	4
254	1	0		2	17	9	7	1	3		1	18.5185	175	0	0	120	0	0																	0
255	1	0		2	17	9	8.5	1	3	1	1	24.6914	0	300	0	120	30	480																	0
256	1	0		2	17	9	2.7	1	3	1	1	19.5682	200	0	0	120	0	60																	0
257	1	0		2	18	9	16.4	1	3	1	1	20.0474	0	500	0	20	30	130	0	600	0	0	30	600								1			1	2	1	1	1	1	1	1	1	1	1	4	5	2	4
258	1	0		2	17	9	10.7	1	3	1	1	18.992	25	0	0	40	600	0	50	0	0	90	0	0								1			1	2	1	1	1	3	3	3	1	1	1	4	4	3	3
259	1	0		2	17	9	3.8	1	3		1	20.0617	100	0	0	10	0	20	135	0	0	10	0	20								1			1	3	1	1	1	1	3	3	1	1	1	4	5	2	4
260	1	0		1	17	9	1.4	1	3	1	1	20.4382	100	0	0	90	0	40	100	0	0	120	0	90								1			1	3	1	1	1	1	1	1	1	1	1	4	5	3	3
261	1	0		2	17	9	6.4	1	3	2	1	23.6295	300	0	0	240	240	20																	0
262	1	0		2	17	9	13.6	1	3	2	1	23.1481	0	350	0	80			0	335	0	210	0	0								1			1	1	1	1	1	1	1	1	1	1	1	5	5	2	4
263	1	0		2	17	9	4.7	1	3	1	1	24.1946	200	0	0		0	80	300	0	0	360	0	0								1			1	1	1	1	1	1	1	1	1	1	1	5	5	5	1
264	1	0		2	17	9	11.1	1	3		1	20.4152	0	750	10	20	0	0	0	700	0											1			1	3	1	1	1	1	1	1	1	1	1	3	1	1	5
265	1	0		2	17	9	6.3	1	3		2	22.7204	0	0	150	3	30	60	0	0	150	20	60	150	0	0	375	0	0	1080		1			1	2	1	1	1	1	3	1	1	1	3	4	5	3	3
266	1	0		2	17	9	10.6	1	3	2	1	17.9592			250			350	0	0	250	0	0	0								1			1	3	1	1	1	1	1	1	1	1	1	4	5	3	3
267	1	0		2	17	9	5	1	3	1	1	22.8774	250	0	0	40	0	175	225	0	20	45	0	120	225	0	0	70	0	90		1			1	3	3	3	1	1	1	1	1	1	1	5	5	1	5
268	1	0		2	17	9	5.5	1	3	2	1	21.1327	225	0	0	180	0																		0
269	1	0		2	17	9	15	1	3	2	1	19.5918	4	0	20	0	0	20																	0
270	1	0		1	17	9	13.2	1	3	1	1	29.0688	0	650	0	180	120	90	0	400	0	60	0	900	0	800	0	180	140	120		1			1	2	1	1	1	1	1	1	1	1	1	4	4	5	1
272	1	0		2	17	9	20.1	1	3	2	1	23.4568	50	300	0	10	0	0	0	600	150	150	150	180								1			1	3	2	2	3	3	3			1	1	3	2	2	4
273	1	0		2	17	9	0.8	1	3	2	1	21.2245	55	0	0	45	0	10																	0
274	1	0		2	18	9	5.1	1	3	1	1	20.9024	0	250	0	66	0	0																	0
275	1	0		2	17	9	5.1	1	3	1	1	19.0311	150	0	0	20	0	120																	0
277	1	0		2	17	9	5.2	1	3	1	1	21.6049	200	0	0	56	0	42	150	0	0	60	0	60								1			1	2	1	1	1	1	1	1	1	1	1	5	5	2	4
278	1	0		2	17	9	3.4	1	3		1	21.6049	50	0	20	60	0	30	100	0	0	70	0	30								1			1	1		1	1	1	2	1	2	1	1	5	4	5	1
279	1	1		2	17	9	7.6	1	3	1	1	18.937	0	45	80	100	0	80	0	60	120	210	0	60		40	80	150	0	60		1			1	1	1	1	1	1	1	1	1	1	1	5	5	2	4
280	1	0		2	17	9	1.8	1	3	1	1	20.6758	200	0	0	640	0	60																	0
281	1	0		2	17	10	12.3	2	2	1	1	18.6122	300	200	0	15	50	0	100	125	0	100	125	0	100	300	0	30	0	60		1			1	1	1	1	1	1	1	1	1	2	2	4	4	2	4
282	1	0		1	19	10	1	2	2	1	2	18.4911	150	0	0	0	30	0	120	0	50	90	0	60								1			1	1	1	1	1	1	2	2	1	1	1	5	5	1	5
283	1	0		1	17	10	7.7	1	3	2	1	19.1001	0	125	30	0	0	240	0	150	0	20	0	280								1			1	1	1	1	1	1	1	3	2	2	2	4	4	3	3
284	1	0		1	17	10	13.6	1	3	1	1	30.0838	0	650	50	10	0	210	0	500	0	20	0	80								1			1	1	1	1	1	1	3	1	2	2	2	4	4	3	3
285	1	0		2	19	10	15.6	2	3	2	1	23.3563	0	600	0	270	720	630	0	850	0	120	0	510	100	600	0	1190	850	0		1			1		1	1	1	1	2	3	2	2	2	3	4	3	3
286	1	0		1	17	10	17	1	3	1	1	22.3081	0	0	250	0	0																		0
287	1	0		1	17	10	10	1	3	1	1	18.0697	0	300	0	80	120	60	0	300	0	120	300	120								1			1	1	1	1	2	3	3	1	2	2	2	4	4	3	3
288	1	0		1	17	10	14.2	2	3	2	1	24.8358	300	300	0	50	0	180	225	200	0	40	0	180	200	250	0	0	40	20		1			1	2	1	1	1	1	1	1	2	2	2	4	5	2	4
290	1	0		1	17	10	1.8	1	3		1	19.9219	300	0	75	60	180	120																	0
291	1	0		2	17	10	9	1	2		1		0	20	72	12	40								0	18		0	18						0
292	1	0		2	17	10	1	1	3	2	1	25.1063	10	0	25	0	0	60	0	0	50	60	0	180								1			1	1	1	1	1	1	1	1	1	1	1	4	4	1	5
293	1	0		1	17	10	9.8	2	2		1	25.3906	0	300	20	10	30		150	150	0	0	180	0	150	300	60	0	0	30		1			1	2	1	1	1	1	2	2	2	2	2	5	5	1	5
294	1	0		1	17	10	10.7	2	2		1	17.7154	75	150	0	60	180	0	75	150	0	75	180	0	100	200	0	100	200	0		1			1	1	1	1	1	1	1	1	2	2	2	5	5	1	5
295	1	0		1	18	10	3.7	2	2		1	17.301	45	0	45	75	0	80	100	0	0	50	0	0			40	60	45	45		1			1	1	1	1	1	1	1	1	2	2	2	5	5	1	5
296	1	0		2	17	10	1.2	1	3		1	24.6914	100	0	0	360	0	30	50	0	0	50	30	30								1			1	1	1	1	1	1	1	1	1	1	1	5	5	1	5
297	1	0		2	18	10	1.4	1	3	1	1	23.5102	50	0	0	90	60	360	60	30	0	120	0	360								1			1	1	1	1	1	1	1	1	1	1	1	5	5	5	1
299	1	1		2	17	10	1	2	2	1	1	20.9366	100	0	0	60	0	0	75	0	0	60	0	0	75	0	0	30	0	0		1			1	3	3	1	1	1	1	2	1	2	2	4	5	3	3
300	1	1		2	17	10	8.6	2	2	1	1	21.6049	0	300	100	0	360	360	125	150	0	0	0	175	10	300	32	36	45	95		1			1	2	1	1	1	1	1	2	2	1	1	4	4	1	5
301	1	0		2	17	10	5.6	2	2		1	30.0712	0	0	150	180	0	420	0	0	150	90	0	280	50	0	150	420		630		1			1	3	3	1	1	1	2	2	1	2	2	5	5	1	5
302	1	0		2	17	10	6.3	2	2	1	1	19.4444	0	125	125	20	75		0	0	100	40	0	80	0	80	90	30	75	40		1			1	3	3	1	1	1	2	1	1	3	3	5	5	3	3
303	1	0		2	17	10	21.5	2	2		1	21.8776	0	900		420			0	150	0	150	240	0	150	30	0	210	0	0		1			1	3	3	1	1	1	2	2	1	2	2	5	5	1	5
304	1	0		1	17	10	10	1	3	1	1	21.875	0	300	0	40	0	20	0	225	0	10	120	0								1			1	3	1	3	1	1	2	3	3	3	3	4	4	4	2
305	1	0		1	17	10	15	1	3	1	1	30.4832	0	250	0	10	0	90	0	350	0	21	20	40								1			1	3	1	1	1	1	3	1	2	2	2	4	5	3	3
306	1	0		2	17	10	3.9	1	3	2	1	19.1598	0	0	100	30	0	90	0	0	100		0									1			1	1	3	1	1	1	2	1	2	3	3	3	4	3	3
307	1	0		1	17	10	6	1	3	1	1	24.2215	0	0	100	60	30	120	0	0	100	0	0	420								1			1	1	1	3	1	1	2	3	2	2	2	5	5	3	3
308	1	0		1	17	10	3.6	2	2	1	1	21.551	0	200	0	30	120		15	150	10	15	80	10	0	100	0	60	120	30		1			1	2	1	1	1	1	1	1	1	3	3	5	5	2	4
309	1	0		1	17	10		1	3		1	18.0662	0	450	0		720	120	0	400	0	90	0	0								1			1	3	3	1	3	1	2	2	2	2	2	3	4	4	2
310	1	0		1	17	10	1.4	1	3	1	1	20.1733	150	0		180	20	360	100	0	0	140	0	0								1			1	1	1	2	1	1	1	3	2	3	3	5	5	3	3
311	1	0		1	17	10	8.7	1	3		1	23.6614	0	0	150			720	0	120	240	60	60	90								1			1	3	3	1	3	1	2	2	2	2	2	3	4	4	2
312	1	0		1	17	10	1.1	2	3	1	1	17.301	150	0	0	200	120	0	50	0	0	60	0	0	50	0	0	40	0	0		1			1	2	1	1	3	1	2	1	1	1	1	4	4	3	3
313	1	0		2	17	10	0.9	2	3	2	1	20.2449	90	0	20	90	0	105	150	0	10	30	0	105	50	0	0	40	0	70		1			1	1	1	1	1	1	1	1	2	2	2	4	4	1	5
314	1	0		1	17	10	12	2	3		1	19.052	100	300	60	210	30	120	60	300	0	210	0	240	90	300	0	315	0	90		1			1	1	1	2	1	1	1	1	1	3	3	4	5	2	4
315	1	1		1	17	10	11.5	2	3	2	1	31.1419	0	0	225	0	30	315	0	0	150	0	0	210	0	0	200	0	0	280		1			1	3	1	1	1	1	2	1	2	2	2	4	4	2	4
316	1	1		1	18	10	1.5	2	2		1	21.0962	200	0	0	120	0	120	100	0	0	140	0	0		0	0		0	0		1			1	1	1	2	1	1	1	1	1	1	1	5	5	3	3
317	1	0		1	17	10	1	1	2	1	1	17.7458	150	0	0	0	30	0	40	0	15	40	0	45	45	0	0	75	0	0		1			1	1	1	1	1	1	1	3	1	3	3	5	5	2	4
318	1	1		1	19	10	1.1	2	2		1	18.026	150	0	0	120	0	240	75	0	0	75	0	0	50	0	0	0	0	0		1			1		3	1	2	1	1	1	3	3	3	5	5	3	3
319	1	1			17	10	3.9	2	2		1	20.9042	75	450	0	45	300	60	0	150	0	150	15	0	0	30	10	20	15	0		1			1	1	1	1	1	1	1	1	2	1	1	5	5	1	5
320	1	1		2	17	10	4.7	2	2	1	1	17.531	0	0	50	210	0	420	0	0	75	0	0	600	0	0	50	0	0	1020		1			1	1	1	1	3	3	1	1	3	3	3	5	5	2	4
321	1	1		2	17	10	0.6	2	2	1	1	29.0548	100	0	0	420	0	60	50	0	0	0	0	360	100	0	0	0	0	240		1			1	1	1	1	1	1	1	1	1	3	3	5	5	1	5
322	1	0		2	17	10	12.3	2	3	1	1	20.202	0	300	0	0	0	60	0		0	0	0	40	0	100	0	0	0	0		1			1		1	1	1	1	1	1	1	1	1	4	4	4	2
323	1	0		1	18	10	8.2	2	4	1	2	16.1354	0	0	150	0	0	210																	0
324	1	0		2	17	10	0.4	2	3	1	1				0	100	360	120	65	0	0	40	30	30	50	0	0	180	270	120		1			1	1	2	1	1	1	1	1	3	3	2	3	4	5	1
325	1	0		2	17	10	13.5	2	3	1	1	27.7744	150	300	150		60	420																	0
326	1	0		2	17	10	1.8	2	2		1	18.5132	100		20	210	90	420							100	0	0	120	40	0					0
327	1	0		1	18	10	1.3	2	2		1		250	0	0	50	0	120																	0
328	1	0		2	17	10	10.1	2	2	1	1		225	200	0				75	0	0						0					1			1	1	1	1	1	1	1	1	1	1	1	4	4	3	3
329	1	1		2	17	10	9.8	2	2	1	1	17.5926	300	200	0	40	80	45	100	225	0	100	215	0	100	150	0	100	150	360		1			1	1	1	1	1	1	1	1	1	1	1	5	5	1	5
330	1	1		2	17	10	1.2	2	2		1	17.7557	60	0	5	60	0	5				10	45	50	50	0	0	50	0	15		1			1		1	1	1	3	3	1	1	1	3	5	5	2	4
332	1	0		1	17	10	16	2	2		1	35.3212	0	750	0	20	120	360	15	750	0	15	0	0	0	125	0	50	0	120		1			1	1	1	1	1	1	3	1	1	3	3	5	5	3	3
334	1	0		1	17	10	5.3	2	2	2	1	19.8347	0	50	0	0	70	0	0	75	10	0			0	100	0	0		15					0
335	1	0		2	17	10	14	2	3	1	1	18.3145	120	148	0	140	420	0	240	240	0	630	630	0	400	400	0	525	350	0		1			1	3	1	1	1	1	1	2	1	1	3	4	4	4	2
336	1	0		1	19	10	6.2	2	4	1	1	24.5089	0	0	100			350																	0
337	1	0		1	18	10	6.8	2	2		1	23.03	0	50	10	0	105	0	0	65	5	0	91	5								1			1	2	1	1	2	3	3	2	1	2	1	1	2	3	3
339	1	0		1	17	10	0.8	1	3		1	19.052	150	0	0	60									150	0	0	0	60	0					0
340	1	1		1	18	10	19.8	1	3		1	18.424	0	450	25	80	0	20	0	400	0	360	0	40	0	400	60	60	0	60		1			1	1	1	1	1	1	3	3	1	2	2	4	4	3	3
341	1	1		1	17	10	11.5	2	2	2	1	23.4952	0	300	0	210	300	60	0	1500	0	0	0	80	200	300	0	100	0	120		1			1	2	1	1	1	1	1	1	1	1	1	5	5	1	5
342	1	0		1	18	10	4	1	2		1	22.2656	0	100	0	0	0	280	0	100	0	0	100	280	0	50	50	0	0	210		1			1		1	1	1	1	2	3	1	3	3	4	5	2	4
344	1	0		1	18	10		2	3	1	2	17.6693	0	500	0	0	40	0																	0
346	1	0		1	17	10	12.4	2	3		1	27.5134	300	200	0	140	120	60	225	200	0	245	180	60	175	175	0	0	360	45		1			1	1	2	3	1	3	2	3	2	3	2	3	2	4	2
347	1	0		1	17	10	17.1	1	3	2	1	22.3081	250	500	0	200	60	0	0	400	0	360	100	0	225	475	0	150	210	0		1			1	1	1	1	3	1	3	1	1	3	3	4	4	2	4
348	1	0		1	17	10	5	1	3	2	1	24.4352	0	150	0	20	0	150							0	120	20	90	40	0					0
350	1	0		1	17	10	8.7	2	3	1	1	23.4375	0	75	75	300	75	50	0	0	60	150	40	120								1			1	2	1	1	1	1	1	1	1	2	2	3	4	5	1
353	0	0		1	18	7	1.6	2	4	1	1		300	0	0	420	0	0																	0
354	0	0		1	17	7	2.3	2	3	1	1	23.3726	30	125	0	120	105	105							150	200	0	240	120	30					0
356	0	0		1	19	7	1.8	2	4	1	1	19.563	0	250	0	30	60	0							0	275	0	0	330	0					0
359	0	0		1	19	7	0	2	4	1	1	22.0386	150	0	0	150	60	90							100	0	0	175	30	0					0
361	0	0		2	18	7	1.3									280	240	360																	0
362	0	0		1	18	7	0.9	1	3	1	1	21.8724	75	0	75	105	0	70	100	0	20	105	0	20								1			1	2	3	2	1	1	1	1	1	2	2	5	5	1	5
363	0	0		1	17	7	1.2	1	3	1	1	20.9572	100	0	0	120	60	10		0	0				900	0	0	120	90	0		1			1	2	1	1	1	1	2	1	1	2	2	3	4	3	3
365	0	0		1	18	7	0.8	2	3	1	1	22.231							30	10	0	150	120	0	180	120	50	120		90		1			1	1	2	1	3	1	1	1	1	1	1	5	5	5	1
366	0	0		1	19	7	0.8	2	3	2	1	22.1003	75	0	0				50	0	0	50			75	0	0	105		0					1		2	1	2	2	1		1	2	2	4	4	3	3
367	0	0		1	18	7		2	3		1	23.0469	30	15	0										60	40	0								0
368	0	0		1	17	7	0.6	2	3			23.1473	50	40	60	80	45	60	40	60	0	80	60	30								1			1	1	1	1	1	1	3	1	1	1	1	4	5	1	5
369	0	0		1	19	7	0	2	3	2	1	20.9572	50	0	0	50	0	0	100	0	6	100			100	0	0	180	0	0		1			1	1	1	1	1	1	1	1	1	2	1	5	5	5	1
371	0	0		1	18	7	0.4	2	3		1	22.2063	25	0	0	210	0	0	100	0	0		0	0								1			0
372	0	0		1	17	7	0.7	2	3	1	1	25.7117	50	60	0	105	80	20	20	5	0	60	40	0	100	0		210				1			1	2	3	3	1	3	3	3	3	3	3	5	5	1	5
373	1	1		1	19	7	0.6	2	3	2	1		100	0				0	15	0	0		9		35	0	0	100	135	240					0
374	1	0		1	19	7	7.9	2	3	2	1	24.8016	0	100	0	0	45	30							0	150	30	0	0	0					1	2	1	1	1	1	1	1	1	1	1	4	4	1	5
375	1	0		1	19	7	5.4	2	3	1	1	21.0077	125	0	0	125	175	0	30		0	100	100		150	150	0	0	0	100		1			1	1	1	1	1	1	1	3	1	2	2	5	5	1	5
376	1	0		1	18	7	0.4	2	3		1	20.9366	100			90			50	0	0	150	45	0	50	0	0	30	90	30		1			1	1	1	1	1	1	1	3	1	2	2	5	5	1	5
377	1	0		1	17	7	0.5	2	3		1	21.6413	75	0	0										30		0	80	45						0
378	1	0		1	19	7	0.8	2	3	1	1	19.4674		0	0																				0
380	1	0		1	19	7	0.5	2	3	1	1	26.0262	50	0			100		75	0	0				100	0	0			0		1			1	1	1	1	1	1	3	1	1	3	3	4	5	1	5
381	1	0		1	17	7		2	3		1	25.7117	75	0	0	140	90	20	50	0	0		0	0	10	0	0	105	60	0		1			1	1		1	1	1	1					5	5	1	5
383	1	0		1	18	7	0.8	2	3		1	25.7117	25	100	0	10	120	40																	0
384	1	1		1	17	7	0.5	2	3	2	1	19.0311	100	0	0										75	0	0	90	120	12					0
385	1	0		1		7	1.5	2	3		1	23.1084	0	150	0	120	150	30																	0
386	1	0		1	17	7	1.7	2	3	1	1	27.5312				50	60	20							125	0	0	175	0	0					0
388	1	0		1	19	7	0.6	2	3	1	1	25.5102	120	60	0																				0
389	1	0		1	17	7		2	3		1		150																						0
390	1	0		1	18	7	1.6	2	3		1	24.1588	160	150	0	420	490	90																	0
391	1	0		1	18	7	0	2	3		1	19.5312	20	0	0	30	60	0							50	0	0	0	180	60					0
396	1	1		1	19	7	1.3	2	4	2	1	21.7193	100	5	0	40	0	40								0	0	2	10	0					0
397	1	0		1	18	7	32.7	1	4	2	1	21.9713	5	300	0		450	180	25	70	0	0	150	0								1			1	1		1	1	1	1	1	1	1	1	1	1	2	4
398	1	0		1	18	7	1.6	2	4		1	19.9219	200	60	0		210															1			1											3	4	3	3
399	1	1		1	19	7	0.5	2	4	1	1	30.0712	900	0	0	900	900	900	1210	0	0	968	1452	240								1			1	1	1	1	1	1	1	1	1	1	1	4	5	4	2
400	1	1		1	19	7	0.5	2	4		1	20.5499	200	0	0		105										0								0
401	1	0		1	18	7	16	2	4	1	1	22.8624		350	0	20	150	0	0	600	0	0	480	0	60	600	30	80	720	150		1			1	2	2	2	3	3	3	2	3	2	3	3	3	4	2
403	1	0		1	19	7	1.8	2	4	2	2	22.8329	0		0																				0
404	1	0		1	19	7	0.6	2	4		1	26.2976	50	0	0	120	45	0	50	0	0	90	40	20								1			1			1	1	1	1	1	1	1	1	5	5	5	1
405	1	0		1	19	7	1.2	2	4		1	18.1662	24	100	90	45	100	60	60	0	0	105	100	20								1			1	2	1	1	1	1	1	1	1	1	1	5	5	2	4
407	1	0		1	18	7	1.5	2	4	1	1	30.0433	200	0																					0
[truncated: 85 more columns]
